# Supplementary material for: L-Rhamnose Globally Changes the Transcriptome of Planktonic and Biofilm Escherichia coli Cells and Modulates Biofilm Growth
Source: Microorganisms. 2024 Sep 19;12(9):1911. doi: 10.3390/microorganisms12091911 (PMC11434101; doi:10.3390/microorganisms12091911)
Supplement: Supplementary file 1 [file microorganisms-12-01911-s001.zip]

Archive with 13 entries (12 files):
- Supplemental for Zip_postrev/
- Supplemental for Zip_postrev/TableS2_FoldChangeAll.xlsx
- __MACOSX/Supplemental for Zip_postrev/._TableS2_FoldChangeAll.xlsx
- Supplemental for Zip_postrev/TableS4_LBPANTHER.xlsx
- __MACOSX/Supplemental for Zip_postrev/._TableS4_LBPANTHER.xlsx
- Supplemental for Zip_postrev/.DS_Store
- __MACOSX/Supplemental for Zip_postrev/._.DS_Store
- Supplemental for Zip_postrev/TableS3_M9PANTHER.xlsx
- __MACOSX/Supplemental for Zip_postrev/._TableS3_M9PANTHER.xlsx
- Supplemental for Zip_postrev/TableS5_CRPRegulon.xlsx
- __MACOSX/Supplemental for Zip_postrev/._TableS5_CRPRegulon.xlsx
- Supplemental for Zip_postrev/RhamnoseBiofilmSupplemental_FINAL_postrev2.pdf
- __MACOSX/Supplemental for Zip_postrev/._RhamnoseBiofilmSupplemental_FINAL_postrev2.pdf
