# Supplementary material for: L-Rhamnose Globally Changes the Transcriptome of Planktonic and Biofilm Escherichia coli Cells and Modulates Biofilm Growth
Source: Microorganisms. 2024 Sep 19;12(9):1911. doi: 10.3390/microorganisms12091911 (PMC11434101; doi:10.3390/microorganisms12091911)
Supplement: Supplementary file 1 [file microorganisms-12-01911-s001.zip › Supplemental for Zip_postrev/TableS2_FoldChangeAll.xlsx]

## Sheet: Sheet1
	28 C Biofilm M9		28 C Planktonic M9		37 C Biofilm M9		37 C Planktonic M9		28 C Biofilm LB		28 C Planktonic LB		37 C Biofilm LB		37 C Planktonic LB
	logFC	FDR	logFC	FDR	logFC	FDR	logFC	FDR	logFC	FDR	logFC	FDR	logFC	FDR	logFC	FDR
aaeA	0.298686	0.640812	-1.27059	0.0451751	-0.530637	0.156186	-1.00483	0.0413064	-1.14265	0.56833	0.465733	0.120462	-2.28235	0.53408	0.360984	0.247847
aaeB	0.462743	0.43769	-0.392055	0.591164	-0.84392	0.0265669	-1.01036	0.06289	-0.403509	0.917033	0.706754	0.0120928	-1.85716	0.582506	0.488969	0.149458
aaeR	-0.205189	0.763716	-0.457332	0.445618	-0.237331	0.610769	0.0625434	0.944678	-0.643751	0.780774	0.576927	0.0269905	-0.23228	0.934116	-0.0470942	0.88717
aaeX	-0.415438	0.584028	-0.634268	0.229179	0.0749751	0.907316	-0.182236	0.843119	-1.09161	0.512328	-0.175256	0.641029	-1.5977	0.598367	0.242011	0.595562
aas	0.917904	0.104585	0.485317	0.48992	-1.10967	0.0140544	-1.7377	0.00787203	-0.0888093	0.988928	-0.844028	0.00017514	0.162737	0.959762	-0.595543	0.0156764
aat	0.164078	0.812179	-0.119098	0.891484	-0.127121	0.785624	0.102259	0.904619	-0.334653	0.960278	-0.241677	0.434403	-0.73503	0.675142	-0.6547	0.00845866
abgA	0.075893	0.94672	-0.76241	0.225455	-0.532086	0.200317	0.174589	0.808107	0.648508	0.71894	-0.15768	0.673311	-0.314829	0.913603	-0.657329	0.117615
abgB	0.577526	0.338953	-1.17815	0.0612409	-0.160424	0.702006	-0.105635	0.893301	-0.100898	0.988815	-0.144742	0.622438	-0.320832	0.923141	-0.412116	0.150765
abgR	0.593606	0.48901	-0.192892	0.787937	-0.0252647	0.972985	0.69192	0.215917	0.618547	0.875144	-1.76548	3.54103e-12	0.114491	0.989549	-1.30097	2.71e-05
abgT	0.128928	0.876187	-0.98708	0.0718469	-0.831806	0.0434437	0.443598	0.506992	-0.676987	0.71469	0.299305	0.297364	-0.652766	0.843459	-0.0866504	0.824254
abpA	0.0653768	0.95364	0.599178	0.340413	-0.662916	0.0866568	-0.705442	0.245006	-0.309915	0.933173	1.27372	8.45797e-08	-0.636576	0.816799	1.38054	3.07e-06
abpB	0.0148322	0.995789	0.501698	0.409424	-0.855929	0.0421396	-0.03227	0.977628	-0.0766639	0.988928	0.86882	0.00372847	-0.203196	0.959762	-0.170582	0.633116
abrB	-0.727556	0.246793	0.34957	0.544902	-1.76841	1.01561e-05	-0.207733	0.813005	0.332624	0.932164	1.48961	2.00092e-08	-0.0537676	1	2.03231	1.31e-13
accA	0.516771	0.421243	0.184758	0.82091	0.256108	0.624111	-0.595125	0.459422	0.419898	0.916204	-6.57526e-05	1	-0.101515	0.995539	-0.0305811	0.934865
accB	-0.732315	0.469608	0.31832	0.713513	0.280713	0.63052	0.521916	0.451931	1.13037	0.779447	0.0275957	0.939334	0.52842	0.851788	0.937269	7.58e-05
accC	-0.831286	0.389284	0.616074	0.445498	0.0548412	0.940652	-0.499259	0.590846	1.04321	0.821108	0.119328	0.699856	0.304963	0.941482	0.729046	0.00436975
accD	-0.701154	0.360402	0.684288	0.329347	-0.11096	0.86005	-0.704359	0.484416	0.597045	0.890166	-0.611177	0.0123468	0.160526	0.9858	-0.425042	0.102585
aceA	-0.00151601	1	3.0109	0.0125501	3.52695	1.63192e-07	4.77813	0.00014727	0.619056	0.905841	-2.29741	3.94139e-13	-0.335379	0.951734	-0.208338	0.560266
aceB	-0.0268394	0.995789	2.45535	0.0562562	2.81609	2.36726e-06	4.02091	0.000278157	0.575941	0.91134	-1.83949	1.98067e-06	-0.0797841	1	-0.267308	0.437817
aceE	0.00943254	1	0.0911241	0.954367	-1.07091	0.105113	-2.82065	0.00989995	0.742546	0.790344	0.144154	0.825291	0.429366	0.89363	1.75138	5.27e-08
aceF	-0.033938	0.988974	0.431697	0.719023	-1.64357	0.00536344	-2.29948	0.0089705	0.897943	0.711274	0.41889	0.480981	0.278192	0.949114	1.64308	5.01e-08
aceK	-0.0897463	0.954753	2.30309	0.0168347	3.61837	1.15045e-06	3.65302	0.000299283	0.416062	0.950845	-2.48074	2.05659e-18	-0.352694	0.949114	-0.33359	0.262338
ackA	0.366651	0.663397	1.91596	0.0848607	2.16386	6.73809e-05	1.54883	0.0349273	0.438274	0.933173	0.761652	0.00173077	-0.19702	0.962631	0.579049	0.0495302
acnA	0.893806	0.242025	-1.19256	0.315464	1.46138	0.0107013	0.222906	0.812119	1.39633	0.516646	-0.363717	0.320076	-0.480593	0.870263	-1.33134	0.00180323
acnB	-1.01688	0.146172	-0.0887632	0.967869	1.51966	0.00246634	1.83514	0.0529888	1.83011	0.358076	-0.764785	0.0168867	-0.0585717	1	-0.503694	0.0849535
acpH	0.569088	0.266736	-1.07297	0.0365352	0.0418557	0.931525	-0.564497	0.318081	-1.26477	0.323658	0.883324	0.000838457	-0.528509	0.79136	0.122553	0.69795
acpP	0.64833	0.406932	1.11604	0.158667	1.1351	0.0347334	0.221311	0.825174	0.187127	0.969735	-0.812507	0.0186292	-0.176901	0.975563	0.380932	0.198755
acpS	-0.346193	0.583903	-0.259665	0.692105	-0.524377	0.178183	-0.846196	0.097575	0.138807	0.985453	0.22092	0.550775	0.638632	0.829533	0.886906	0.00403375
acpT	0.736848	0.14055	-1.13225	0.0485502	0.287145	0.52026	0.0826568	0.926084	-0.39572	0.903594	1.08159	1.12741e-05	0.00840931	1	0.318156	0.240242
acrA	-0.0191869	0.995789	0.685683	0.300828	0.0754885	0.899986	0.229924	0.774542	0.0416375	0.999153	-0.358771	0.145735	0.0911462	0.995894	-0.252767	0.314272
acrB	0.232397	0.803657	2.20078	0.00187961	0.0187246	0.985925	0.721552	0.358099	0.512546	0.916204	-0.704425	0.0253399	-0.230165	0.965702	-0.654044	0.0114563
acrD	0.107618	0.881391	0.51572	0.410833	-0.791896	0.0667969	-0.0740701	0.93941	-0.345699	0.962055	-0.154137	0.612626	1.01427	0.535242	-0.684681	0.00792161
acrE	-0.373475	0.792046	-0.246632	0.71234	-1.73464	1.77797e-05	0.943378	0.190099	0.0630204	0.994034	1.03991	0.0472241	-0.428859	0.893436	-0.37149	0.534532
acrF	0.597855	0.267407	-0.144976	0.823163	-0.803385	0.0320556	-0.43817	0.59663	-0.436411	0.907437	0.196628	0.55222	-0.625584	0.834571	0.0965881	0.758037
acrR	0.173937	0.854871	-0.302463	0.682445	-0.118416	0.84334	-0.113521	0.883287	-0.0794283	0.990895	-0.549177	0.0294879	0.366702	0.869216	-0.772554	0.00374979
acrZ	0.575983	0.340319	-0.676868	0.379851	0.157008	0.808027	0.24626	0.753783	-0.0719895	0.999153	0.374475	0.490274	0.90412	0.673644	0.368965	0.305562
acs	0.481143	0.690806	0.19674	0.888737	3.43386	0.00234645	4.92407	7.69209e-14	2.02194	0.526505	-4.00952	7.09759e-20	-1.84094	0.72817	-6.6451	2.79e-14
actP	0.780669	0.44245	0.153807	0.895541	3.36751	0.00112785	3.13423	5.98105e-09	1.57909	0.651691	-3.94623	1.14524e-17	-2.02728	0.670479	-5.99239	1.52e-13
ada	0.878192	0.125164	-1.08147	0.0704326	0.175057	0.733339	-1.62374	0.00812395	-0.159515	0.987845	1.0388	1.97544e-06	-0.447221	0.834571	0.175031	0.55752
add	-0.816059	0.192641	-0.399066	0.509785	0.369742	0.496214	1.03089	0.125371	-0.807376	0.71839	-0.301162	0.27658	0.88694	0.670042	-1.20668	0.000124206
adeD	0.0445183	0.979806	0.150589	0.849747	0.973241	0.0162641	-0.13108	0.8906	0.627906	0.759236	0.71463	0.0242915	-0.328588	0.890595	0.0722853	0.832058
adeP	-0.686982	0.341076	1.36996	0.125169	-1.39837	0.0129814	-0.502325	0.426396	0.828299	0.837413	-0.864907	0.00888966	0.504103	0.834571	1.25956	1.81e-06
adeQ	0.872017	0.336553	-1.09717	0.0734651	0.363411	0.471821	0.113726	0.910833	-0.0280079	1	0.852127	0.0440191	-0.585547	0.79136	0.0360417	0.956948
adhE	0.642216	0.367185	-0.176528	0.878973	1.40216	0.0164831	0.559023	0.569358	0.320974	0.960828	1.07574	1.60633e-05	0.158434	0.980852	0.553424	0.247312
adhP	0.866948	0.200219	-0.282113	0.760415	-0.216061	0.697882	0.0987527	0.934735	0.95504	0.848597	-0.571133	0.274461	-0.145053	0.977836	-2.46222	4.3e-05
adiA	-0.381178	0.52717	-0.384007	0.537428	-0.482894	0.221798	0.585403	0.356968	-0.544071	0.838709	3.41621	5.22282e-25	0.244437	0.960045	1.62882	1.76e-11
adiC	-0.745177	0.400137	-1.96083	0.000748779	-1.08882	0.00192238	-0.333827	0.693938	-0.158095	0.973162	4.14098	4.91331e-23	-0.230692	0.958717	2.47054	3.04e-14
adiY	-1.22941	0.0746982	-0.985366	0.548033	1.99275	0.134135	-0.960994	0.565808	2.4923	0.321879	5.63368	2.32606e-33	-0.907812	0.820267	5.88414	1.23e-26
adk	-0.181233	0.831029	0.558891	0.463547	0.464624	0.363623	0.873193	0.204348	-0.124397	0.988815	-0.697143	0.00476455	0.43818	0.891381	1.19164	0.000277397
aegA	-0.444614	0.490154	1.31497	0.0548269	-0.579798	0.124737	-0.690352	0.330132	0.457755	0.884174	1.08542	1.46302e-05	0.295236	0.916953	1.32873	5.77e-08
aer	-0.0426245	0.974741	-0.171467	0.804057	-1.02228	0.00598716	-0.593896	0.379899	0.881898	0.774159	-1.55915	0.000273429	-1.73507	0.460709	-1.53802	8.32e-09
aes	0.298494	0.661646	-0.123862	0.863829	-0.90092	0.0299999	-0.800981	0.225887	-0.315389	0.943043	1.54473	1.47137e-09	-0.215671	0.967902	0.76493	0.00676006
afuC	-0.418903	0.515483	-0.235777	0.68119	-1.0703	0.00996247	-0.0759298	0.94573	0.252241	0.966888	1.75875	2.74139e-08	-1.13004	0.70456	0.866175	0.0623117
agaB	-1.018	0.621877	-1.42423	0.273321	-0.174392	0.892892	0.6059	0.584279	-0.53846	0.952204	0.599537	0.729647	-0.484078	0.922257	2.91264	0.112637
agaC	-0.268592	0.869801	-0.703536	0.386007	-1.03439	0.0347334	-0.100208	0.93941	-0.345099	0.959736	1.28516	0.135669	-0.529548	0.881951	0.373423	0.667479
agaD	0.28106	0.791213	-1.92306	0.00193226	-0.219091	0.688144	-0.231319	0.765082	-0.237813	0.957001	0.407109	0.419718	-0.450554	0.899984	-0.065294	0.943846
agaI	-0.435228	0.721372	-0.497979	0.553108	-1.01897	0.00829161	0.712009	0.36475	-0.474579	0.916204	-0.0972182	0.909001	-0.487921	0.913603	-0.0844961	0.897457
agaR	-0.248413	0.748067	-0.647788	0.26525	-0.498201	0.2924	-0.228096	0.752173	-0.495871	0.878522	-0.0574125	0.905769	-0.536627	0.829608	-0.308439	0.204319
agaS	-0.2925	0.673468	-0.206149	0.731369	-0.445583	0.2591	0.2909	0.659993	0.131941	0.979157	1.18796	2.95938e-05	-0.487171	0.864086	0.497526	0.195923
agaV	0.417725	0.671416	0.783961	0.27408	0.443226	0.477274	0.795781	0.185186	0.580328	0.83408	0.0835562	0.914244	-0.419535	0.87809	-0.807153	0.0132702
agp	0.44385	0.593091	3.53748	0.00183398	3.00387	1.38809e-06	1.36836	0.0548489	1.4624	0.340069	-0.241128	0.443402	-0.412225	0.913603	-0.605082	0.0555073
ahpC	-0.0611571	0.967594	-0.570914	0.573355	1.31798	0.0121458	-2.08444	0.00467877	1.80625	0.279506	1.058	3.56108e-05	0.549184	0.902446	0.818525	0.0618538
ahpF	-0.0555727	0.962295	-0.548631	0.502916	0.217997	0.667159	-1.94655	0.00394191	0.682044	0.83243	1.17512	1.59895e-05	0.132317	0.987964	2.24959	5.36e-10
ahr	0.781368	0.336875	0.0139389	0.994145	1.36065	0.0297034	-0.597377	0.44733	0.504104	0.916204	0.604063	0.106591	-0.654029	0.791717	-1.10094	0.0058355
aidB	1.95915	0.00167491	-0.528668	0.497309	1.09607	0.0265467	0.243817	0.770841	-0.494377	0.907752	1.19937	0.00851625	0.291219	0.937045	1.10117	0.0086181
ais	-0.000119397	1	-1.96588	0.0158871	-0.467027	0.533004	1.0988	0.126476	-1.15286	0.712685	0.312966	0.706837	-0.944774	0.697965	-0.724271	0.206473
alaA	-0.547955	0.412945	0.295397	0.724596	-0.540684	0.286181	0.620301	0.513883	-0.26056	0.96554	2.55484	2.18602e-31	-0.0551983	1	1.98505	7.22e-14
alaC	-1.01445	0.278725	0.131655	0.931595	0.259656	0.678914	1.1628	0.121133	0.235567	0.969704	-0.613313	0.0555943	0.479515	0.89363	-0.0103766	0.988155
alaE	-1.51474	0.044438	-3.89225	0.00113931	-2.19542	1.27163e-08	-4.23766	4.71586e-08	-0.178642	0.988815	-0.204382	0.802387	-0.285025	0.959762	-0.798392	0.00669558
alaS	-0.792358	0.24778	0.992587	0.223967	-0.517274	0.381034	0.532753	0.543343	0.459239	0.933173	-0.425324	0.110242	0.206049	0.975818	0.595985	0.0671655
aldA	-0.451372	0.671351	1.19518	0.155606	1.95103	0.0104723	0.734227	0.351083	2.15876	0.340214	-3.4002	1.04732e-37	-0.853968	0.89363	-3.9019	4.29e-15
aldB	1.08837	0.242025	5.15888	0.000174759	3.02612	0.00156301	2.45845	2.67199e-05	1.29467	0.653591	-2.35395	2.16752e-16	-0.41561	0.949114	-3.54395	8.6e-14
alkA	0.532262	0.265392	-0.106054	0.903446	0.832834	0.0498695	0.525028	0.476792	0.0115883	1	-0.576785	0.086662	-0.142643	0.962631	-1.38228	9.26e-08
alkB	0.514185	0.36399	-0.953741	0.0768487	0.0807504	0.8753	-0.910186	0.108254	-0.541785	0.916204	0.982671	2.62035e-05	-0.376297	0.892716	0.157602	0.622959
allA	0.424983	0.556003	-0.406277	0.489828	0.401779	0.60883	-0.0600884	0.944695	-4.75415	2.69212e-06	0.0405481	0.93137	-3.04809	0.107269	-0.7789	0.0152995
allB	-0.170653	0.875355	-2.58168	4.25167e-07	-0.0434554	0.952133	-0.603023	0.426374	-1.03903	0.657814	0.267567	0.524858	-0.703741	0.692996	-1.74022	5.58e-05
allC	0.0477547	0.97561	0.107125	0.908733	0.347642	0.352224	0.20807	0.76264	0.649728	0.801925	-0.61553	0.0458124	-0.29511	0.935556	-0.105377	0.820849
allD	-0.288835	0.807221	0.734025	0.481449	0.0958984	0.896934	0.831479	0.190157	1.51989	0.580587	-0.596143	0.116298	-0.522318	0.840296	-0.132026	0.828805
allE	0.0769309	0.955734	-0.0174817	0.991395	0.44122	0.283587	-0.206242	0.778778	1.05607	0.594816	-1.12451	7.31664e-05	-0.127846	0.989549	-1.00866	0.0247725
allR	0.35235	0.711788	-1.72104	0.00963533	1.39769	0.00235251	0.792126	0.373277	-0.496789	0.933173	-0.0838723	0.782851	-0.503342	0.838115	-1.70392	7.41e-05
allS	0.376238	0.675526	-0.598798	0.329529	0.227114	0.750086	-0.624213	0.292141	-2.23761	0.0176551	1.42749	4.68691e-05	-0.0425424	1	0.646362	0.0597127
alpA	-0.201621	0.960563	-1.41493	0.484593	0.116894	0.937209	-0.200331	0.914584	-0.576457	0.965289	1.05064	0.574362	-0.252655	0.983826	-0.0775134	0.953137
alr	-0.909411	0.111423	1.06496	0.0430206	-0.293553	0.644926	1.11952	0.0517469	0.234701	0.969704	0.796784	0.000760576	0.505366	0.803544	1.06177	0.000137032
alsA	0.979249	0.119824	0.983413	0.0418864	-0.178466	0.881859	1.32717	0.0553467	-0.102524	0.983375	-0.348742	0.440307	-0.914995	0.782608	0.782161	0.0676292
alsB	0.123967	0.914963	2.91896	0.000192977	-0.202716	0.863781	3.32344	3.66887e-06	0.765844	0.858961	-1.20182	0.0031576	0.014456	1	0.159053	0.730138
alsC	0.412799	0.546577	-0.805298	0.113248	-0.000126088	1	0.7077	0.447986	-0.354078	0.907752	2.13403	1.26587e-15	-0.0809277	0.998151	1.15336	2.22e-05
alsE	0.688751	0.326606	0.425575	0.495766	0.0443857	0.967537	0.581803	0.595275	-0.229911	0.952204	0.459223	0.27658	-0.639407	0.771064	0.74371	0.073318
alsK	0.496444	0.395358	-0.349538	0.565345	0.182862	0.785624	-0.460338	0.614618	-0.184287	0.969704	-0.300348	0.317761	-0.725626	0.656119	-0.413729	0.227116
alsR	-0.649856	0.382746	1.91693	0.00237216	-0.638805	0.239122	3.32872	7.9998e-05	0.759814	0.883882	-0.616913	0.0274662	0.871054	0.651126	-0.0559097	0.881403
alx	-0.0174982	0.995789	0.0918378	0.931595	-1.61501	0.000575296	-0.587812	0.487562	-0.0622016	0.999153	-1.739	4.94152e-08	0.700487	0.811756	-1.77906	0.000647029
amiA	-0.465835	0.469608	-0.390233	0.530359	0.190103	0.751327	-0.805274	0.172372	-0.33737	0.933173	0.355774	0.150229	-0.421822	0.922433	-0.380559	0.103297
amiB	-0.214642	0.79119	-0.193092	0.794188	-0.101756	0.871653	0.346977	0.634997	-0.1481	0.973214	0.784527	0.00117303	0.410764	0.867598	0.000737221	1
amiC	-0.311571	0.621877	1.39899	0.0518479	-1.29987	0.00943929	-0.352759	0.757217	0.715635	0.869349	-1.266	1.91994e-07	0.754321	0.79605	-1.18466	3.18e-05
amiD	0.425878	0.445598	-0.602039	0.30018	0.628042	0.129324	-0.609601	0.314932	0.451353	0.933173	0.0598363	0.854526	-0.60424	0.715138	-0.958245	4.72e-05
amn	0.193051	0.831029	0.00342281	1	0.899222	0.046904	1.38662	0.121233	-0.0690438	0.993275	-0.301677	0.307291	-0.0926757	0.99713	-0.675984	0.00319739
ampC	0.252028	0.741447	0.526274	0.335371	-1.11415	0.00510422	0.0469983	0.965943	-0.353287	0.91134	-0.0687081	0.851204	0.743018	0.739587	-0.320319	0.341566
ampD	-0.214031	0.748067	0.14168	0.840087	1.05098	0.0148828	0.727151	0.384336	0.348587	0.916204	0.339764	0.195656	0.449567	0.823763	0.0260802	0.936649
ampE	-0.307909	0.681086	0.964311	0.0502912	0.768902	0.0477684	0.554648	0.449731	0.406742	0.902461	0.0804729	0.805291	0.161531	0.95753	-0.441605	0.0771557
ampG	-0.65204	0.356957	0.677055	0.174448	-0.41118	0.43154	1.37675	0.0174389	0.106705	0.988815	-1.95452	1.23927e-12	0.873756	0.620339	-1.43294	2.35e-08
ampH	-0.568442	0.36399	0.432197	0.561999	0.399588	0.582346	-0.364159	0.620775	-0.236014	0.969704	-0.311324	0.273706	0.53034	0.854912	0.437432	0.196569
amtB	7.00893	8.31841e-07	-0.60577	0.567365	0.695932	0.757903	0.361104	0.532781	2.4769	0.321879	-0.414754	0.211181	-0.0353669	1	0.582598	0.0556284
amyA	0.598703	0.39139	0.483727	0.504566	0.399486	0.445224	-0.409658	0.623318	0.15221	0.988815	-0.772476	0.00310093	-0.509802	0.851175	-1.36922	0.00104038
anmK	-0.436076	0.551971	0.996465	0.113497	0.0698416	0.896934	-0.252974	0.733158	0.61697	0.841143	0.443876	0.123701	-0.280537	0.913345	0.150008	0.59404
ansA	-0.364344	0.554238	0.0710186	0.938355	0.293477	0.538198	0.746789	0.194649	-0.326499	0.944193	-0.377765	0.21389	0.144951	0.975237	-0.308126	0.281377
ansB	-0.0367443	0.982461	0.906217	0.300585	-1.34151	0.0020194	-0.403899	0.570106	0.566774	0.890166	0.133335	0.857159	1.54356	0.432812	2.49892	3.76e-06
ansP	0.0261005	0.991322	-0.184686	0.778894	-1.57805	8.56108e-05	-0.338259	0.678979	-0.485921	0.903594	-0.794286	0.00832064	-0.0207874	1	-0.0745531	0.834218
apaG	0.366561	0.554238	-0.313346	0.616449	0.622807	0.115118	-0.827265	0.192776	-0.187965	0.969704	-0.039968	0.913895	0.329789	0.893436	0.578446	0.00833063
apaH	-0.00683436	1	0.0188317	0.990922	0.325539	0.457076	-0.246082	0.774542	-0.736121	0.764638	0.0723486	0.817185	0.254054	0.933183	0.288634	0.224439
aphA	-0.364504	0.735814	2.68851	0.000421446	0.38551	0.366967	0.933301	0.0927947	1.48398	0.602846	-1.30998	0.000233919	1.05571	0.611697	-1.96056	3.8e-07
appA	-0.379827	0.522023	-1.52031	0.00765574	-0.699784	0.165392	-0.532688	0.362882	0.338935	0.931285	1.28548	0.000278808	0.747337	0.757994	2.37117	2.04e-05
appB	-0.37042	0.621877	-2.12138	0.0015551	-1.01312	0.0700826	-1.10246	0.0263915	1.84545	0.254037	1.87112	4.2938e-05	1.01868	0.624617	2.91991	3e-07
appC	-0.119928	0.909683	-2.06812	0.00619764	-1.09041	0.0553684	-1.87828	0.00110085	1.21007	0.517254	1.84275	0.000740942	1.41369	0.366519	2.93514	5.61e-08
appX	1.08887	0.579475	-3.08002	0.0674147	1.06139	0.441241	-0.741023	0.629342	-2.55721	0.685774	1.17772	0.409127	2.51562	0.670042	2.30546	0.000353756
appY	-1.10625	0.338788	-0.505449	0.633907	-0.0520131	0.931525	0.567798	0.464649	-2.00809	0.516646	1.92904	3.54851e-09	-1.36046	0.656119	4.3362	2e-18
apt	-0.405221	0.619771	0.454341	0.449562	-0.796724	0.0700826	0.58971	0.273692	-0.587282	0.886431	-1.16546	1.89103e-05	0.647751	0.703101	-0.57439	0.0345085
aqpZ	0.590611	0.573278	-1.65016	0.115589	0.72255	0.147549	-0.655059	0.389114	-0.287648	0.969704	0.655236	0.0673909	-0.692902	0.715138	-1.39255	0.000229078
araA	0.654048	0.417204	1.16502	0.0895435	1.04166	0.182811	0.268964	0.717033	-2.82978	0.527297	1.35596	2.03901e-08	-0.543519	0.877808	0.487955	0.220828
araB	0.60912	0.461223	1.6139	0.0254592	0.428461	0.538198	-0.874893	0.235593	-2.53422	0.582209	0.97912	0.00111251	-0.537395	0.893436	0.867447	0.0342639
araC	-0.300451	0.748067	1.11646	0.241413	1.31662	0.121439	0.0125288	0.994701	-0.328684	0.944259	-0.84491	0.00264801	1.17973	0.526463	-3.02345	5.06e-13
araD	0.521878	0.533953	0.670934	0.399624	0.511834	0.522448	0.508164	0.410895	-3.53608	0.392621	1.12021	0.00405461	-0.760739	0.817465	1.14485	0.00101894
araE	0.271821	0.706802	-0.307377	0.63842	-0.615696	0.172511	-1.09649	0.158217	-1.08059	0.701142	0.888473	0.000150511	-1.03783	0.535242	0.291047	0.275334
araF	0.689367	0.417204	0.759633	0.273912	1.53704	0.0531961	-0.261247	0.724418	-2.27073	0.600335	-1.52351	1.05153e-05	-0.46502	0.903821	-1.3931	8.8e-08
araG	-0.0283103	0.98948	0.0600262	0.936315	0.00719552	0.998641	0.39997	0.504034	-1.8105	0.526505	-0.782119	0.0230934	0.454445	0.851788	-1.25323	8.33e-07
araH	0.110195	0.910107	-1.27321	0.0236124	0.487886	0.389862	0.324868	0.620775	-1.49201	0.56833	-0.0281542	0.952041	-0.0771617	0.998022	-0.360136	0.194014
araJ	0.129301	0.880524	-0.693818	0.221007	0.0453908	0.931525	-0.197263	0.810631	-0.579957	0.841143	-0.0627233	0.866881	-0.0905017	0.988681	-0.747598	0.0287616
arcA	1.42423	0.0399393	-0.833656	0.416761	-1.29276	0.0939258	-4.13588	4.84122e-06	0.959271	0.756444	0.818443	0.0036269	-0.501875	0.867598	-0.400384	0.237615
arcB	-0.475307	0.439698	0.67591	0.293859	1.15152	0.0190515	1.5572	0.0691105	0.214549	0.966025	-0.526886	0.0241905	0.381784	0.893436	-0.409846	0.137297
arfA	1.32618	0.146463	-2.16144	0.000347374	0.116988	0.860135	-0.596739	0.407741	-0.367231	0.929976	-0.504966	0.324745	0.259632	0.95349	1.27025	0.00488648
arfB	0.697453	0.158982	-0.741223	0.239347	0.179577	0.718335	-1.34481	0.0223464	-0.233552	0.966025	1.0576	1.31714e-05	-0.742288	0.699111	0.714679	0.00647084
argA	-0.642629	0.4923	0.427393	0.85598	0.279475	0.856931	0.24297	0.762722	-3.46272	0.0821091	0.354536	0.175037	-1.73025	0.558272	0.34834	0.306853
argB	-0.636906	0.506188	1.89377	0.421926	0.530303	0.753593	0.457444	0.476792	-2.30156	0.203103	-1.29491	2.26158e-06	-1.98177	0.479704	-0.811752	0.0629627
argC	-0.450588	0.677679	1.32945	0.595005	0.826227	0.645329	0.780859	0.153821	-3.05131	0.0374267	-0.804274	0.0117391	-2.18711	0.334609	0.222852	0.559298
argD	0.0277804	0.993899	0.556856	0.756243	0.473845	0.68227	-0.925159	0.101813	-2.73842	0.0367826	0.334305	0.243176	-1.31637	0.535242	1.0505	0.000110858
argE	-0.11696	0.875688	1.00764	0.221739	1.00063	0.119963	0.68436	0.335626	-0.364829	0.942581	-0.773151	0.00317979	-0.179208	0.966617	-0.831097	0.00349449
argF	-0.968956	0.439698	1.05261	0.672967	1.5879	0.342632	0.780721	0.206448	-4.33634	0.0156645	0.424316	0.145907	-1.88791	0.460709	0.851271	0.00704952
argG	0.130576	0.904924	1.44822	0.429892	1.10695	0.40726	-0.155131	0.840491	-1.92361	0.138781	-0.030565	0.940995	-0.8882	0.675142	-0.138479	0.663589
argH	-0.179323	0.86983	2.32561	0.205526	0.416414	0.765178	0.541162	0.401513	-1.47748	0.610998	-0.678154	0.0368458	-1.59519	0.582506	-1.48145	6.2e-05
argI	-1.06759	0.417204	2.1423	0.376728	1.34386	0.393259	-0.122832	0.887136	-3.96517	0.0146731	-1.85636	0.0002167	-2.97322	0.000167757	-1.07402	0.0261665
argK	0.214173	0.774182	-0.0754475	0.919161	-0.79034	0.0699435	-0.0556924	0.947586	0.0341512	0.999819	3.00269	2.98179e-18	-0.0409544	1	-0.146422	0.696211
argO	0.0585027	0.967756	-1.44933	0.128298	-1.78181	6.89621e-06	-0.845401	0.227468	-0.896357	0.695744	2.35753	1.38317e-07	0.70895	0.743942	2.06673	4.36e-10
argP	-0.498735	0.369852	0.133486	0.852384	0.431946	0.35951	1.78127	0.00678851	0.268675	0.950216	-0.411882	0.154197	0.161425	0.960764	-1.04609	4.99e-06
argR	0.350791	0.596025	0.259852	0.787937	0.920324	0.0383387	-1.32814	0.0309465	-0.68851	0.77443	-0.180366	0.512481	-0.512723	0.867598	-0.431759	0.0918749
argS	-0.48601	0.426372	-0.277608	0.758467	-0.122348	0.82865	0.0412992	0.972856	0.344239	0.933173	0.0524473	0.87947	0.242198	0.93966	0.554691	0.0519299
argT	2.34045	0.000199166	0.631455	0.38408	2.05025	0.000504328	1.67589	0.000856659	1.78144	0.418918	-2.91717	7.33463e-20	-0.812523	0.886833	-4.68291	2.63e-19
ariR	1.88379	0.408428	1.68013	0.355073	-1.28419	0.0469049	-2.58765	0.00791287	0.59453	0.966061	-4.90226	5.73795e-17	0.635481	0.881951	-0.244469	0.89832
arnA	0.474138	0.568907	-0.344621	0.649993	0.994295	0.0562632	0.861265	0.177517	-0.488038	0.873005	0.670617	0.0102344	-0.0463341	0.999845	-0.502818	0.107823
arnB	1.10998	0.147182	-0.997671	0.26711	0.898725	0.0398415	0.730362	0.427399	-0.419608	0.916204	0.373773	0.38842	-0.388049	0.864808	-1.2098	0.000506848
arnC	0.635463	0.480649	-0.671899	0.435434	1.14373	0.0254389	0.648133	0.480438	-0.798119	0.755645	0.454557	0.370688	-0.676462	0.720107	-1.11814	0.00970279
arnD	0.432063	0.554983	-0.230785	0.758713	0.0942439	0.903131	0.588415	0.304752	-0.85005	0.597252	0.927839	9.10955e-05	-0.218147	0.947924	-0.539431	0.0909578
arnE	0.687075	0.336875	-0.738931	0.189401	0.670053	0.0491094	-0.728213	0.172372	-0.343907	0.927814	1.1331	6.19838e-06	-0.65604	0.751383	0.812418	0.0171482
arnF	-0.202619	0.8277	-0.104079	0.91593	0.670347	0.107852	-0.878078	0.09993	-0.317891	0.916204	-0.53851	0.0906506	-0.409725	0.89363	-0.268929	0.63382
arnT	0.378916	0.506188	-0.699127	0.244967	-0.0308584	0.969541	0.442811	0.529958	-0.741193	0.749234	1.42662	5.3872e-09	-1.09935	0.641375	0.286504	0.373562
aroA	-0.920664	0.0807904	0.431378	0.648011	-0.328248	0.695363	1.46096	0.0879371	-0.0993176	0.991772	0.0757764	0.905769	-0.162946	0.983826	-0.472912	0.0783183
aroB	-0.181485	0.831136	0.724214	0.346709	0.365057	0.526419	0.901051	0.182377	-0.268684	0.951565	-0.320599	0.183978	-0.170065	0.962631	0.0747474	0.81495
aroC	-0.750604	0.154972	1.12745	0.0558728	0.661202	0.122021	1.46195	0.0105168	0.55246	0.907752	-0.908377	0.000108023	-0.229202	0.947924	-0.464706	0.103802
aroD	-0.653166	0.253344	-0.317829	0.61574	0.579645	0.126004	0.831486	0.239498	0.0980681	0.988815	-0.738232	0.00493367	-0.593729	0.787657	-0.567352	0.0610685
aroE	0.615391	0.338813	-1.795	0.0115354	0.162228	0.763399	0.118427	0.910833	0.358141	0.948695	0.89518	0.000447773	-0.0338503	1	0.296256	0.234796
aroF	-1.40585	0.198843	0.224053	0.899978	0.975796	0.101249	1.14212	0.0451636	1.85152	0.363786	0.613118	0.0191399	-0.161398	0.9858	-0.409851	0.0849535
aroG	-0.260638	0.762619	-1.35111	0.178351	0.437829	0.444166	1.01195	0.342736	-0.358145	0.957813	0.675211	0.00342958	-0.415513	0.913603	0.134197	0.68687
aroH	-0.80889	0.142001	-0.410472	0.652032	0.891504	0.04854	0.229968	0.774481	-0.76273	0.791684	0.254506	0.362555	0.251355	0.933183	0.715978	0.00903164
aroK	-0.20024	0.779025	0.498363	0.537218	0.323472	0.597709	0.744342	0.223686	-0.134603	0.975542	-0.107903	0.713214	0.0066544	1	0.117037	0.689121
aroL	-0.703661	0.271263	-0.434488	0.660622	0.876904	0.0869281	0.345767	0.6849	-0.128941	0.988815	0.240671	0.339527	-0.655549	0.837359	-0.377774	0.223245
aroM	0.317337	0.656044	-0.844464	0.226526	0.276459	0.609807	-0.297381	0.697347	-0.74235	0.774159	1.03532	0.0036294	-1.00383	0.641375	-0.57644	0.0534891
aroP	0.535626	0.591869	1.00986	0.186114	0.522824	0.339305	-0.698594	0.289432	0.92291	0.79369	0.680052	0.00614452	0.21088	0.947924	0.152298	0.5892
arpA	-0.280238	0.776209	3.20217	0.00805153	2.02002	0.0133625	3.07117	1.42617e-07	-0.123326	0.988815	-2.74465	1.55237e-14	-0.512158	0.801822	-0.39743	0.24587
arsB	0.221736	0.795435	-0.465529	0.439903	1.54265	0.146652	0.429697	0.479275	0.200047	0.969704	-1.23245	7.88712e-05	-1.37765	0.63023	-2.50839	4.69e-20
arsC	0.37815	0.58624	-1.19276	0.0178532	1.45223	0.0433169	-0.202688	0.81439	-0.111268	0.988496	-1.45678	1.73103e-05	-1.79609	0.446466	-1.8503	2.33e-08
arsR	-0.905864	0.332693	-0.641841	0.354782	1.765	0.09948	1.11452	0.0798589	0.775647	0.84679	-1.23551	0.000741244	-0.736858	0.806133	-3.49659	6.81e-23
artI	-0.454696	0.483596	1.68519	0.158883	1.33887	0.00612871	0.620768	0.308179	-0.561834	0.908082	-0.932798	0.000101278	-0.696221	0.834571	-1.58547	2.4e-07
artJ	-0.146244	0.941728	2.27671	0.326036	1.69457	0.258702	0.168199	0.879795	-3.76701	0.0326708	-0.704956	0.0155128	-2.28086	0.465525	-0.628206	0.0849558
artM	-0.251179	0.690618	1.87448	0.0709201	0.818987	0.0824551	0.155219	0.839508	-0.949521	0.787169	-0.874577	0.000551966	-0.61647	0.851788	-1.42073	3.13e-09
artP	-0.334623	0.557773	0.631746	0.604042	0.735188	0.152916	0.128951	0.863923	-1.18881	0.573792	-0.885625	0.000782229	-0.533105	0.864086	-1.53572	1.89e-07
artQ	-0.462665	0.389061	1.93503	0.0704326	0.850619	0.0993177	0.135584	0.853938	-0.87961	0.79369	-0.930542	5.43336e-05	-0.710577	0.778955	-1.69187	9.77e-11
ascB	-0.831414	0.152981	-0.245397	0.692225	-0.233439	0.685297	-0.155189	0.840491	0.171843	0.969704	0.862326	0.000260112	-0.29726	0.89363	0.416493	0.11559
ascF	-0.973873	0.0901674	0.156122	0.81196	-0.554055	0.252472	-0.0567563	0.94971	0.369577	0.932615	1.01374	0.000142194	-0.0318525	1	-0.0077555	0.991624
ascG	-0.542852	0.379274	0.784894	0.216022	0.0356924	0.949307	0.796599	0.196639	0.306987	0.933173	-0.712322	0.00325351	0.0815197	0.989549	-0.863903	0.00449329
asd	-0.339529	0.656024	1.13678	0.119567	1.02009	0.0595582	1.8521	0.0244551	-0.142708	0.979157	-0.243603	0.46034	-0.236054	0.965702	-0.320163	0.281267
aslA	0.0370647	0.980813	-0.113713	0.894005	-1.9046	0.00271064	1.17567	0.174078	-0.119685	0.979157	0.172336	0.581819	-0.212915	0.95753	-0.751827	0.027821
aslB	-1.01737	0.242025	1.71192	0.00152263	-2.54002	6.0135e-06	1.87946	0.064528	0.680465	0.779447	-1.0798	0.00413667	0.268866	0.933183	-1.23066	2.72e-05
asmA	-0.549735	0.305322	1.28648	0.019158	-0.111886	0.843291	0.7664	0.194649	0.194478	0.969704	-0.696951	0.0024501	0.377177	0.864086	-0.633687	0.00368814
asnA	0.0510214	0.991322	-1.47324	0.432167	1.34514	0.282517	-1.7227	0.0844571	-0.955578	0.711977	1.99529	2.89751e-09	0.948153	0.656147	-0.804622	0.00145363
asnB	0.963592	0.370708	-0.771657	0.6953	1.27878	0.236403	0.491676	0.653876	-0.912234	0.767308	0.301357	0.507286	0.673125	0.715138	-0.364031	0.20111
asnC	0.145858	0.942374	-1.33111	0.0452291	-0.193624	0.696568	-1.18506	0.0473692	-0.433493	0.917897	2.01022	1.91994e-07	-1.39838	0.627048	-0.34016	0.333931
asnS	-0.559311	0.417204	0.32153	0.709088	-0.214824	0.730611	-0.124029	0.923335	0.246035	0.963337	-0.116135	0.716261	0.315317	0.947493	-0.0597485	0.866128
aspA	-0.318076	0.766255	4.72738	0.000787929	1.81207	0.00653719	2.58668	0.00027273	1.62024	0.357516	1.9555	5.89826e-10	1.09375	0.7587	1.72146	3.2e-09
aspC	-0.409603	0.661698	0.521982	0.528896	-0.153555	0.819383	0.685921	0.328809	0.433363	0.935068	-1.03661	0.000301626	0.0871077	0.998151	0.446616	0.12071
aspS	-0.341894	0.674639	0.00166456	1	0.571617	0.304666	0.551449	0.548295	0.81969	0.770318	1.28225	8.7298e-06	0.665926	0.834571	0.9022	0.00556715
asr	-3.44303	0.000365675	-6.22502	0.000186765	-0.232663	0.751	-0.851144	0.195639	-0.232734	0.950845	1.99515	1.65167e-09	-0.346606	0.950107	1.62325	0.00588177
astA	2.42645	0.056112	-0.946938	0.518782	2.98948	0.0358986	2.31355	0.000877426	3.50178	0.0251267	-2.95258	1.90385e-21	-0.0568286	1	-6.65539	2.22e-12
astB	1.96993	0.116053	-0.15222	0.89533	3.14524	0.0147426	2.80051	1.27823e-06	3.2034	0.155006	-3.33518	7.84702e-12	-0.522404	0.886833	-5.21281	1.17e-09
astC	2.77053	0.0400186	-1.65623	0.209972	3.02736	0.0396088	1.32944	0.127027	3.15361	0.071596	-2.54102	1.77346e-17	-0.0684248	1	-6.61137	9.21e-12
astD	2.02311	0.110271	-0.406948	0.715821	3.30761	0.0164329	2.87202	4.84122e-06	3.44679	0.0573993	-3.49911	1.87478e-19	-0.362524	0.937045	-6.3099	5e-13
astE	2.03127	0.0944104	-0.596496	0.634899	2.88523	0.0185253	2.99112	5.58814e-07	2.84697	0.317287	-4.20523	3.59749e-18	-0.616213	0.816799	-4.9952	5.28e-09
atl	0.4668	0.487827	-0.628702	0.20358	-0.50518	0.285895	-0.586867	0.373277	-0.617256	0.807284	0.289912	0.329661	-0.861103	0.715138	-0.0791876	0.808751
atoA	-3.00167	0.0984643	-5.35219	3.21224e-06	-1.37411	0.0416907	0.17013	0.892065	0.547412	0.890424	0.73157	0.259026	1.37234	0.70395	0.651725	0.42954
atoB	-1.07797	0.423014	-2.65773	0.00371118	-0.221157	0.640831	-0.45484	0.454123	0.0679294	0.991395	-0.210237	0.589538	-0.699435	0.776914	-0.190049	0.637604
atoC	-0.160195	0.826377	1.40137	0.0751358	1.25041	0.00374308	0.655576	0.33258	0.692802	0.772519	0.337001	0.40332	-0.512932	0.790718	0.292168	0.411656
atoD	-3.20366	0.038362	-5.77384	4.49505e-08	-0.971083	0.0839498	-0.210562	0.855428	0.183805	0.974604	1.92296	0.000129846	-0.229466	0.967902	-0.260423	0.680669
atoE	-2.34768	0.146463	-4.26433	4.93185e-05	-1.12702	0.021749	-0.160757	0.865424	-0.0283745	1	0.636565	0.189668	0.69696	0.797231	-0.153486	0.769723
atoS	0.214401	0.766751	1.01932	0.226268	0.876254	0.0277893	0.098702	0.908115	-0.27366	0.948695	0.771605	0.0186681	-0.534848	0.7587	0.430158	0.10585
atpA	-1.02704	0.217265	2.97794	0.00682881	0.78674	0.168531	0.7448	0.393829	0.898809	0.883514	-1.2105	0.01881	-0.201541	0.988559	-0.0833766	0.836717
atpB	-0.870753	0.242019	1.8406	0.0698786	0.575579	0.355361	0.555119	0.526165	0.737407	0.903594	-1.58407	1.10062e-07	0.39296	0.945816	-0.552949	0.0332525
atpC	-0.454607	0.573763	2.55774	0.00902395	0.511848	0.281144	-1.64843	0.133368	0.299257	0.969704	-1.05753	0.0403895	-0.492089	0.93676	-0.225324	0.51379
atpD	-0.798355	0.326606	2.72146	0.00988327	0.679904	0.212437	-0.120468	0.930719	0.616574	0.932164	-0.935783	0.0705091	-0.426797	0.947924	-0.143274	0.705408
atpE	-0.938956	0.210379	2.36065	0.0211646	1.02785	0.0539612	0.995581	0.153202	0.978389	0.840453	-1.31497	0.000182972	0.124522	0.998151	-0.106895	0.798913
atpF	-0.906554	0.263373	2.66082	0.0135667	0.874399	0.117853	0.706428	0.401426	0.923331	0.858961	-1.40763	0.00104405	-0.0175856	1	0.0638085	0.878342
atpG	-1.04732	0.184477	3.17438	0.00545729	0.744972	0.170817	0.567849	0.513412	0.775553	0.905841	-1.34459	0.00490131	-0.276228	0.975563	0.165663	0.62692
atpH	-1.06971	0.186466	2.89564	0.00619764	0.912691	0.0814879	0.746933	0.33827	0.879625	0.872118	-1.32568	0.00510199	-0.0736705	1	-0.106534	0.809097
atpI	-0.911888	0.134875	0.950754	0.350211	0.145564	0.864613	-0.120731	0.928311	0.616565	0.916204	-2.069	1.27098e-13	1.0403	0.715138	-0.515195	0.0448913
avtA	-0.448691	0.519729	0.583611	0.638288	0.0277993	0.973563	1.50324	0.0996575	-1.14073	0.65654	-0.0983764	0.774332	0.000416041	1	0.0624367	0.857509
azoR	-0.603406	0.257264	-0.729622	0.333031	-0.270082	0.538198	-0.335061	0.587848	0.336156	0.933173	-0.250891	0.410652	-0.380378	0.851788	-0.510167	0.0654708
azuC	-0.674111	0.785075	-1.83247	0.0405797	-0.311419	0.854755	-2.70381	0.000104412	-1.68769	0.713011	3.33504	0.00272643	0.898998	0.838115	0.498071	0.676612
b0218	-0.177872	0.950585	-1.77609	0.261754	-1.87601	0.00368016	-0.369985	0.810631	-0.166805	0.988815	-0.985933	0.316351	0.213776	0.985507	-0.176967	0.880461
b0229	0.270253	0.714729	-0.25656	0.700099	-0.797817	0.0379192	-0.53403	0.441966	0.12472	0.980445	0.665217	0.0421787	-1.02627	0.637112	-0.323101	0.30921
b0230	0.140633	0.893224	-0.487652	0.393315	-1.14145	0.0041397	0.413338	0.570106	0.16779	0.979157	1.1023	0.0232695	-0.796495	0.823597	0.128431	0.79375
b0235	-1.03394	0.617004	-2.22771	0.108921	-3.26316	4.92375e-10	-2.39031	0.0381259	-2.3253	0.512328	1.93187	0.19223	-0.655263	0.861589	0.429183	0.779605
b0236	-0.254962	0.808801	-0.45362	0.638288	-2.25341	2.41604e-08	-2.12101	0.023152	-0.305349	0.950845	0.863432	0.0239916	-1.05555	0.647387	0.381936	0.47671
b0240	-0.439449	0.460924	-0.517075	0.624775	0.106143	0.874871	1.4501	0.0723882	-0.0476329	0.999153	-2.49219	1.78962e-18	0.608467	0.851788	-3.1767	2.93e-29
b0263	-1.2233	0.197144	-1.14958	0.040721	-1.16829	0.00446646	0.186162	0.859497	1.05524	0.729284	2.87693	5.01271e-12	-1.41105	0.63023	1.99126	1.55e-06
b0297	0.697496	0.681557	-0.67543	0.568221	-1.55627	0.00584715	0.270898	0.774879	-0.433832	0.950845	0.527457	0.55893	-1.43193	0.673644	0.751852	0.505955
b0300	-0.166903	0.882205	-0.886458	0.251075	0.293841	0.512296	0.251292	0.802321	-0.817628	0.653591	-0.88197	0.0329693	-1.76184	0.28154	-0.903322	0.085455
b0392	0.0882951	0.939052	-1.00616	0.127765	-0.643149	0.0832777	-0.765645	0.205737	-0.220097	0.969704	-0.651999	0.056807	-0.764416	0.801032	-1.28327	0.000684316
b0499	-0.148987	0.938683	-0.0795419	0.919492	-0.608113	0.187003	0.829154	0.328826	-0.808309	0.771249	-0.107477	0.843124	-0.289447	0.935409	0.065595	0.907072
b0501	0.370296	0.831136	-0.0342658	0.990618	-0.573736	0.314458	0.539573	0.589102	-0.422569	0.95487	-0.260032	0.796777	-0.457342	0.914717	-0.70447	0.375463
b0539	-0.286445	0.798771	-1.07265	0.136946	-2.96209	0.000320024	0.122437	0.872081	0.489061	0.884174	-0.27704	0.69372	-0.525467	0.89363	0.0111397	0.994023
b0542	-0.405844	0.710236	-1.30925	0.0110971	-0.633181	0.197768	-0.00647573	1	-1.21557	0.378609	0.0453851	0.935143	0.401612	0.89363	1.16522	0.0187915
b0553	0.0927818	0.955077	1.12381	0.226563	3.83095	4.57641e-05	2.55308	5.69773e-05	1.72674	0.222375	-1.96331	0.00562386	-1.91874	0.432812	-0.77324	0.021285
b0562	0.141848	0.875557	-1.06297	0.0446261	-0.79791	0.0337923	-2.67522	0.000150371	-1.02008	0.687671	0.914214	0.034215	-1.23185	0.703101	-0.275496	0.586245
b0691	-0.0349556	0.994656	-1.55417	0.122455	-2.85522	0.000238898	-0.255465	0.881428	-0.623545	0.881802	-0.65964	0.455427	-1.2056	0.64951	0.467416	0.668276
b0703	-0.745236	0.254764	0.0621226	0.971094	-1.89214	8.03434e-05	-0.0707751	0.962088	0.685598	0.71469	0.232795	0.585879	-0.522233	0.880584	0.923324	0.0132942
b0705	-0.896055	0.249552	0.262329	0.850169	-2.79385	3.68173e-08	0.18245	0.85017	2.74711	0.12196	0.240882	0.711891	-0.132878	0.995539	2.32893	0.00040093
b1028	-1.27955	0.535197	0.325405	0.838496	-1.07043	0.191404	0.905248	0.366299	-0.111202	0.997267	-1.76764	0.40332	-2.85637	0.346169	-0.0755976	0.973563
b1152	0.181598	0.898957	-0.525891	0.427067	-0.943187	0.0855116	-0.601533	0.342736	-0.439652	0.916204	-0.990581	0.334608	-0.403483	0.886833	1.14576	0.02221
b1157	-0.868819	0.659466	-0.914023	0.38408	-0.961894	0.134833	0.31184	0.805243	0.516817	0.950638	-0.228565	0.905769	-1.11664	0.715138	1.81584	0.0550662
b1318	-0.368975	0.807221	-0.276408	0.728083	-2.0259	0.00121952	-1.75835	0.0527293	0.012914	1	1.07962	0.0330149	-1.25674	0.64951	1.10055	0.0441704
b1362	0.00970206	1	-1.70822	0.00307885	-0.88911	0.125641	-0.596397	0.362169	-1.41498	0.374204	1.82541	1.89083e-07	-0.94876	0.715138	1.14984	0.106923
b1456	0.478997	0.494009	-0.736903	0.174712	-0.553566	0.277678	0.342193	0.685889	-0.771054	0.711274	0.333856	0.430564	-0.321848	0.949114	0.848942	0.00972852
b1459	0.378808	0.681557	-0.682403	0.309627	1.06092	0.0477447	1.24028	0.285578	-0.801687	0.840276	-0.941133	0.0795034	-0.747791	0.834571	-0.413706	0.508676
b1470	1.47056	0.354794	-1.50482	0.330958	-0.26723	0.815676	-1.70758	0.166475	-2.51394	0.279506	-0.237105	0.902876	-1.82927	0.497234	-0.430906	0.758444
b1506	-0.629624	0.697929	-1.55121	0.159778	-1.32723	0.11456	-0.842775	0.404552	-1.06197	0.890166	1.9921	0.0118657	-2.35313	0.432812	1.43955	0.362483
b1577	0.078487	0.970146	-0.0420167	0.976858	0.0872724	0.887461	0.690339	0.386549	-1.05994	0.437019	-0.0306777	0.966159	-0.258525	0.976614	0.153116	0.77222
b1578	-5.12548e-15	1	0	1	-5.12548e-15	1	0	1	0	1	0	1	-2.08137	0.851788	0	1
b1579	-0.0373553	0.995789	-2.00242	0.00522138	-0.920596	0.0446231	-0.561581	0.538582	-1.43572	0.305622	0.291708	0.385706	1.89729	0.677415	-0.15594	0.76504
b1936	-0.550558	0.682472	-0.420336	0.807168	0.077038	0.931525	-0.279341	0.776937	-0.910486	0.840453	1.38935	0.187752	-0.406275	0.938375	-0.162782	0.886734
b1999	0.227256	0.793424	-1.12309	0.0310869	-0.72017	0.0865187	-1.58825	0.0275954	0.00838407	1	0.76962	0.0357321	-1.51839	0.544423	0.241697	0.676612
b2083	-0.582982	0.58624	-0.821648	0.271558	-1.00574	0.103405	-0.192709	0.843606	0.765618	0.800315	1.17157	0.120897	-0.386143	0.89363	-0.502007	0.460485
b2092	-0.540532	0.626926	5.3231	0.00325947	1.83585	0.000837554	5.62661	2.50425e-09	3.95686	0.190194	1.9329	9.03236e-08	-0.141862	0.999835	5.32227	5.92e-51
b2139	-0.245459	0.794945	-0.291906	0.647414	-1.33856	0.000670937	-0.0211141	0.988756	0.0284159	1	-0.0393413	0.957889	-2.45022	0.368019	0.643949	0.117516
b2190	0.62304	0.270592	-0.805865	0.140103	-0.0885978	0.864309	-0.232842	0.752997	-0.0823717	0.988928	0.216071	0.455353	-1.0208	0.685461	-0.0875398	0.777291
b2238	-1.24283	0.425678	2.18226	0.0410434	-0.00877	1	-0.441824	0.623119	0.849537	0.62709	1.22385	0.0357138	0.764918	0.729247	1.19612	0.0516105
b2355	-0.533159	0.711442	-2.16564	0.000300652	-1.78367	0.00261106	-1.16609	0.0863282	-1.67061	0.418918	1.00711	0.361027	-2.62698	0.465525	0.338474	0.730337
b2641	-0.325876	0.672753	0.928958	0.0429953	-0.878835	0.03451	0.138802	0.862247	-0.454511	0.905841	-0.12008	0.754887	-0.0444581	1	0.321835	0.261509
b2648	-4.4146	0.0562597	-1.4734	0.350214	-1.66971	0.0497414	-0.229376	0.85017	-3.02724	0.559021	-1.39793	0.384486	-0.477425	0.904329	-1.69368	0.42154
b2681	0.194413	0.831136	-0.54026	0.363081	-1.54227	8.1486e-05	-0.608817	0.300481	-1.12083	0.38908	0.100402	0.795654	-0.943588	0.801822	1.06572	4.31e-05
b2850	-5.12548e-15	1	-0.0559771	0.99411	-0.512423	0.692809	0.499694	0.783621	-1.0291	0.91134	-1.70943	0.254653	1.39482	0.64951	-0.0239611	0.993986
b2854	2.03133	0.355106	-3.93916	0.0606947	-2.08444	0.0179479	1.08479	0.325673	-0.46866	0.969704	0.240456	0.92549	-1.52034	0.60389	-2.78807	0.167336
b2855	-2.3617	0.142001	-1.34493	0.290191	-1.13073	0.18915	1.61573	0.015188	-1.05219	0.889871	-4.33534	0.00802655	-1.96504	0.615446	-0.647324	0.557642
b2856	2.06623	0.472608	0	1	-3.76617	0.0679172	1.76385	0.497364	2.048	0.770318	2.00347	0.315144	-0.139317	0.998151	-1.73807	0.415993
b2858	1.72583	0.46428	-0.221304	0.904132	-1.62481	0.144402	-0.240707	0.869755	1.17486	0.848597	-3.45804	0.00540975	-1.52826	0.611697	-0.257134	0.805807
b2859	0.383887	0.830375	-1.21634	0.242511	-1.90669	0.0168783	0.11987	0.943879	0.382573	0.948695	-0.242293	0.706493	-0.129708	0.996546	0.378105	0.508385
b2862	0.551534	0.37957	-1.44318	0.0435425	-1.00491	0.0231676	0.244323	0.809675	-0.522886	0.931164	-0.300448	0.484125	-0.611905	0.771064	-0.623068	0.127482
b2915	0.305339	0.823206	0.520725	0.549318	-1.95621	0.000183648	0.00771917	0.99875	0.691694	0.903594	0.418107	0.475038	-1.4786	0.675142	0.398822	0.619001
b2969	-0.850977	0.111423	0.727886	0.350297	-1.02151	0.0320641	0.651474	0.344144	0.0357095	1	2.29908	2.30296e-13	0.53341	0.808177	0.494206	0.214358
b2970	-0.957571	0.163214	0.866724	0.22064	-2.39193	3.73066e-05	1.07821	0.220068	-0.172817	0.969704	1.76896	1.74141e-06	1.17781	0.63023	0.104845	0.837729
b3046	0.369905	0.670211	-1.31994	0.0704326	-0.835136	0.0691376	0.16834	0.871976	-1.28451	0.357516	0.399479	0.309456	-0.802684	0.823763	0.323427	0.517431
b3134	0.455045	0.656332	0.00936789	1	0.567004	0.500881	0.263649	0.770096	1.13848	0.516646	-0.374694	0.641029	-0.309325	0.914717	-0.648487	0.138517
b3135	0.656796	0.460474	-0.0120776	0.998372	0.555375	0.339394	0.766095	0.237217	1.12507	0.564591	-0.546969	0.114267	-0.510308	0.834571	-0.0331807	0.948305
b3268	2.66836	0.000530761	0.352985	0.757325	2.30861	0.00568596	0.105901	0.906466	0.630863	0.852785	0.383	0.223774	-1.32226	0.544423	-0.851221	0.0214905
b3423	-0.301033	0.654921	0.33038	0.623538	-0.84179	0.0283768	0.0865392	0.918497	-0.304355	0.933173	0.251054	0.522019	0.209572	0.93676	-0.104233	0.729834
b3443	0.141879	0.962199	-1.71891	0.23875	-0.0616662	0.962947	-0.143498	0.935505	-3.94252	0.279861	-0.237406	0.86479	-0.914003	0.834571	-0.514755	0.605142
b3504	2.41007	0.0515111	-2.84389	0.00151776	-0.725523	0.305496	0.956388	0.312946	-0.324175	0.969735	0.712364	0.271095	-3.43387	0.327978	0.255494	0.665281
b3534	0.949205	0.09177	-0.469901	0.644095	-0.385524	0.50572	0.602515	0.461045	-1.02008	0.824463	1.13757	0.00179119	-1.0669	0.685461	0.399625	0.520068
b3595	0.626403	0.378484	-2.05374	0.00041753	0.664761	0.174024	0.423964	0.594376	-0.999196	0.536574	0.218296	0.607382	-1.81277	0.552967	0.222527	0.694876
b3777	0.678608	0.384826	-1.19223	0.00996017	-0.0470662	0.939656	-0.604862	0.308875	-0.262539	0.950845	0.681621	0.0475947	0.57971	0.768613	0.814008	0.0141878
b4038	-0.549408	0.564996	0.111476	0.918318	-0.368732	0.542254	0.611146	0.44978	2.75653	0.472021	-1.23586	0.0780045	0.971958	0.644709	-0.287124	0.739938
b4205	-0.988779	0.446036	0.0847441	0.938875	-1.8063	0.00603029	0.925935	0.312212	-0.680588	0.841143	0.157008	0.706915	-0.558173	0.834571	-0.705177	0.193371
b4271	0.577051	0.393828	-0.101409	0.893279	-0.0823388	0.880355	-0.691114	0.359903	0.597639	0.84679	0.348956	0.245291	-0.335886	0.868156	-0.392717	0.181853
b4281	-0.0839461	0.973205	-0.166739	0.849273	-0.445234	0.431037	0.417377	0.621266	-0.738046	0.858961	0.872466	0.101937	0.415451	0.947924	1.1373	0.0607961
b4282	0.480663	0.675065	-2.01889	0.0473721	-0.823892	0.123097	-0.0969001	0.944678	-1.15452	0.56833	-0.00779984	1	0.892937	0.891933	0.496433	0.686206
b4286	0.289316	0.794846	0.410297	0.579912	-1.43405	0.00287886	0.114214	0.926382	-0.253729	0.950845	0.67121	0.33759	-0.48425	0.913603	-0.219075	0.68687
b4308	-0.301335	0.831029	-0.79864	0.291828	-1.56209	2.73468e-05	-0.0293929	0.985305	-1.03499	0.60068	0.313515	0.59543	-1.20205	0.715138	0.0675755	0.953931
b4462	0.52499	0.716477	-0.644344	0.544873	-0.379884	0.57844	-0.564092	0.460223	-1.15001	0.657814	0.312387	0.647912	-1.08274	0.673644	-0.289968	0.740315
b4486	0.423514	0.519685	-1.38605	0.0568137	-0.585522	0.159415	-1.15999	0.0679985	-0.658152	0.874747	0.386587	0.305702	-0.498611	0.848563	0.140732	0.747309
b4488	-1.05735	0.0709552	-1.45682	0.4019	-0.396176	0.500992	0.619055	0.448367	1.55821	0.340069	0.964873	0.00215745	0.591978	0.854252	1.2644	1.04e-06
b4490	0.415328	0.568482	-0.61095	0.589712	-0.465544	0.327023	-0.216006	0.805243	-3.32069	0.184641	2.14561	4.72347e-12	-0.677931	0.758172	2.30409	8.66e-05
b4491	-0.0218989	0.995789	-0.68731	0.14011	-0.103952	0.869342	-0.107512	0.934068	-0.245519	0.948695	1.14847	6.2116e-05	-2.07926	0.393235	-0.858203	0.0109167
b4492	0.03473	0.983673	-0.779113	0.189517	-0.891468	0.095119	-0.403878	0.702634	0.266922	0.951052	0.188229	0.559311	-0.281777	0.90618	-0.269336	0.232823
b4493	0.719245	0.530006	-2.01781	0.0449924	0.922809	0.22698	-1.19191	0.182108	-0.973169	0.708779	2.30916	8.39703e-16	0.0589114	1	0.585428	0.0603139
b4494	0.404397	0.656044	0.0126708	0.996569	-0.113859	0.863781	0.284659	0.79152	-1.29671	0.400983	-0.997026	0.00989993	-1.13175	0.544423	-1.40498	0.000399775
b4495	2.4232	0.0621424	-1.77632	0.174712	-1.39909	0.0988517	-0.108113	0.946622	-0.184928	0.988815	0.104823	0.93957	-1.98334	0.641375	1.02484	0.200237
b4496	1.31414	0.0321604	-1.15156	0.212019	0.599043	0.236403	-1.75337	0.0397786	0.0693441	0.999153	-0.0517636	0.885114	-0.626697	0.706761	-0.338534	0.227267
b4497	1.34447	0.219134	-1.48285	0.264597	-1.77827	0.0042669	-0.0522973	0.974661	-0.565194	0.935841	-0.736672	0.335649	-1.7883	0.552967	-0.750069	0.449722
b4498	-0.398828	0.7034	3.19898	0.000721145	1.72467	0.000270518	1.33954	0.0240548	1.88651	0.457098	3.36993	2.10376e-20	0.386858	0.933183	4.91172	6.51e-67
b4500	0.537458	0.283143	0.0916467	0.903446	-0.784568	0.0434116	-0.586433	0.391819	-0.292803	0.948695	0.406776	0.125055	0.443537	0.834571	0.461934	0.120396
b4503	0.745124	0.506517	-0.435522	0.621732	-0.954385	0.165392	-1.83868	0.00148456	-0.732834	0.903787	-0.162379	0.83703	-0.0556639	1	-0.265441	0.740315
b4519	-0.226899	0.94363	-0.171523	0.938355	-0.631419	0.580585	0.629734	0.65248	2.00785	0.656046	-0.22722	0.906162	-2.39725	0.480632	-0.892905	0.619158
b4521	1.4238	0.196702	-2.81225	8.87111e-08	1.43802	0.00432076	0.254572	0.781855	0.0772274	0.997779	-0.44474	0.474817	-0.231839	0.962631	-0.441206	0.48139
b4524	-5.12548e-15	1	-0.0546982	0.994143	-5.12548e-15	1	-0.156314	0.965943	-1.77386	0.840453	0	1	0	1	0	1
b4543	-0.236072	0.831136	-0.293045	0.647414	0.862801	0.0513158	0.5542	0.583349	0.366123	0.927814	-0.375667	0.39025	0.369972	0.933183	0.0675643	0.905003
b4569	-0.343905	0.739786	-0.2122	0.758085	-0.8161	0.0397411	-0.907954	0.191459	-1.40064	0.437019	0.539957	0.0472195	-0.202425	0.975563	0.563837	0.21774
b4570	0.062015	0.967756	-0.459356	0.459823	-0.59669	0.169483	-0.0112473	0.996937	-0.0403512	0.999191	-0.0267108	0.975848	0.301007	0.941646	-0.226095	0.647615
b4571	0.335295	0.591869	0.643961	0.357036	0.974613	0.256223	0.666869	0.304528	0.194278	0.985453	0.669002	0.128665	-0.00177829	1	1.74559	2.1e-13
b4573	-0.58164	0.454003	0.819954	0.116219	-1.23446	0.00301141	0.34341	0.653054	0.584377	0.903594	0.150965	0.626147	0.503612	0.834571	-0.0657093	0.886734
b4575	0.169978	0.863734	-0.674395	0.220952	-0.412842	0.324025	-0.674248	0.291974	-0.218594	0.969704	1.42845	1.12681e-06	-1.05848	0.715138	0.545368	0.0372169
b4579	-0.421426	0.798771	-2.70311	0.00665962	-1.59143	0.00798302	-0.0258919	0.98447	-0.465101	0.933173	0.715841	0.315825	-1.89407	0.473756	0.327262	0.643439
b4580	0.633215	0.30607	-0.572113	0.373895	-1.18663	0.0162308	-1.83019	0.054923	-0.465514	0.907437	0.482514	0.105177	-0.434546	0.867598	-0.190511	0.507987
b4581	0.170653	0.832526	-1.03087	0.0593682	-0.756395	0.142128	-0.439632	0.533776	0.108362	0.988815	1.06714	6.85252e-05	0.120972	0.985507	-0.169058	0.604559
b4582	0.813676	0.278404	-1.54933	0.00967628	0.592431	0.141723	-0.749979	0.221803	-0.2792	0.951565	1.31222	1.19661e-06	-1.66959	0.430437	1.11551	0.00245765
b4583	-0.292243	0.798771	-0.882468	0.221007	-1.0066	0.0210912	0.284359	0.750447	0.391793	0.933173	-0.127745	0.864224	0.587852	0.834571	0.648562	0.235085
b4584	-0.22751	0.78546	-1.6311	0.020013	-0.41833	0.331615	-0.141829	0.865424	-0.552243	0.842955	-0.347839	0.204494	-0.60885	0.805644	0.600018	0.0673111
b4587	0.562132	0.366808	-0.733969	0.145201	0.033511	0.953362	-1.16003	0.0340441	-0.497625	0.890424	0.637866	0.0105256	-0.414553	0.865904	0.585268	0.0428235
b4623	-0.0731297	0.950399	-0.14122	0.822835	-0.821006	0.0182088	-0.0455816	0.963537	-0.0760243	0.989355	0.185764	0.560712	0.206996	0.975563	0.277365	0.454456
b4626	-5.12548e-15	1	0	1	-5.12548e-15	1	-2.01693	0.420325	0	1	1.04121	0.576773	0	1	0	1
b4630	-5.12548e-15	1	0	1	-5.12548e-15	1	0	1	0	1	0	1	0	1	0	1
b4632	-5.12548e-15	1	0	1	-5.12548e-15	1	2.54635	0.311291	0	1	0	1	0	1	-1.72219	0.418003
b4633	0.139798	0.921415	-0.69313	0.234087	0.708041	0.19832	-0.208387	0.84607	-0.866541	0.686315	-0.295749	0.545332	0.173797	0.971028	0.536294	0.245165
b4634	0.0952492	0.93896	-0.264741	0.686278	-0.848368	0.17542	0.581428	0.366039	-0.0995388	0.988928	0.79523	0.0501123	-0.451189	0.904329	-0.506589	0.241247
b4638	-1.70264	0.583903	-1.884	0.426436	-2.36249	0.315783	0	1	0	1	1.05212	0.573864	1.76644	0.797231	-1.69368	0.42154
b4644	0.569214	0.604673	-0.728788	0.340117	-1.60022	0.000696504	-0.834247	0.201449	-0.64976	0.900538	0.837682	0.401316	-0.475537	0.935556	0.0646902	0.955895
b4650	-3.66661	0.163801	0.208427	0.908733	-1.49417	0.113946	-0.628421	0.656794	-1.04963	0.907752	0.306441	0.819431	-1.86588	0.535242	1.39864	0.219596
b4657	0.116265	0.95302	-1.11237	0.204159	-1.30374	0.00136084	-0.231624	0.819754	-1.11355	0.634924	0.746412	0.34074	-0.325868	0.933183	-0.0799053	0.93366
b4658	0.561947	0.378484	-1.02891	0.0546759	1.4361	0.000852595	-0.244166	0.756184	-0.0655876	0.999153	0.0526403	0.921155	-0.65474	0.715138	-0.563654	0.0901155
b4660	0.61598	0.442223	-1.84753	0.000586749	-0.231952	0.721584	-0.739864	0.284862	1.74869	0.542211	-0.925897	0.0137827	-1.65632	0.611697	0.601083	0.354931
b4661	0.525535	0.381571	-0.936101	0.0848607	-0.984104	0.00810457	-0.756791	0.206448	-0.740393	0.820415	0.249755	0.433051	-1.86872	0.479704	-0.127559	0.697776
b4692	-2.58025	0.395748	0	1	-3.80378	0.095119	0.149438	0.961612	3.50192	0.340214	0	1	2.45681	0.693884	0	1
b4693	1.98372	0.37957	-1.00876	0.777309	-5.20115	0.057362	-2.62395	0.114132	-2.49718	0.609197	0	1	-5.08994	0.355841	0	1
b4696	-0.066076	0.954753	-1.00304	0.10305	0.68394	0.15687	0.137309	0.885775	0.433254	0.907437	1.37508	3.75305e-09	0.214544	0.947493	1.28096	1.97e-08
bacA	-0.11051	0.874727	-0.154982	0.829599	-0.327717	0.441761	-0.162722	0.835224	0.151403	0.969704	-0.206296	0.456474	0.0976652	0.987342	-0.291828	0.285949
baeR	0.129053	0.861194	-0.716728	0.257653	0.590637	0.109198	0.576469	0.506935	-0.154648	0.979157	-0.208878	0.505141	0.418029	0.834571	-1.329	2.36e-09
baeS	-0.411009	0.494009	0.0101953	0.997196	-0.438484	0.244774	0.119144	0.881745	-0.686571	0.743938	0.19056	0.558154	0.043493	1	-0.029485	0.944762
bamA	-0.474654	0.569427	1.34501	0.089628	-0.0689604	0.921657	-0.119604	0.929242	0.904441	0.750619	-0.251655	0.52957	0.207242	0.969219	0.18463	0.55757
bamB	0.157577	0.873477	0.213146	0.838496	0.0127166	0.991686	-1.55315	0.149477	0.526525	0.903594	-0.349125	0.194088	0.430254	0.890416	-0.981455	0.000321657
bamC	-0.537753	0.45954	0.315047	0.719524	-0.506476	0.333256	-1.26709	0.189116	0.635173	0.878522	-0.120528	0.708063	0.283712	0.947924	-0.103341	0.761672
bamD	-0.253516	0.748067	0.0632341	0.955439	0.171049	0.759711	-0.254123	0.798388	-0.0544734	0.999153	-0.713135	0.0093833	0.648599	0.757994	-1.01647	0.000180955
bamE	-0.00175256	1	-1.15267	0.0451751	-0.292577	0.655541	-1.10257	0.148433	-0.557726	0.84679	-0.356272	0.249827	1.06763	0.498709	-0.938092	0.000411506
barA	-0.307692	0.61081	0.905398	0.0658546	0.415364	0.348672	0.748475	0.23856	-0.132696	0.979157	-0.520814	0.0330639	-1.05869	0.480632	-0.526641	0.0572414
basR	-0.0578506	0.954753	0.858111	0.197578	-0.0185129	0.975413	-0.142416	0.876311	0.465801	0.883882	-0.195386	0.533624	0.166548	0.955037	-0.893045	0.00202872
basS	0.0124412	0.997201	0.498523	0.354782	-2.22357	6.50988e-07	-0.502774	0.457869	0.218583	0.951565	-0.196497	0.546105	-0.570251	0.834571	-0.85717	0.000596623
bax	-0.0942167	0.940994	0.237194	0.809668	1.46789	0.0136817	-0.601524	0.412074	1.2518	0.71839	-2.548	7.0745e-31	-0.37718	0.928857	-2.96255	1.23e-29
bcp	-0.48889	0.395358	0.723293	0.218143	0.185812	0.772116	0.122425	0.893301	-0.406192	0.927814	-0.993542	7.74309e-06	0.305741	0.935556	-0.420674	0.0750237
bcr	-0.0476377	0.963952	-0.510105	0.487911	-0.679374	0.0983178	0.0654997	0.951667	-0.74386	0.690933	0.0101807	0.986298	-0.400278	0.913377	-0.804293	0.00368814
bcsA	0.323979	0.620436	-0.255257	0.759171	-1.30384	0.00998489	0.3616	0.708903	-0.723683	0.712685	0.619089	0.0171594	-0.537312	0.851788	0.695403	0.0200616
bcsB	-0.324556	0.622297	0.390211	0.46519	-0.805073	0.0571623	0.577571	0.453087	0.462605	0.875698	-0.0415797	0.92549	0.320057	0.92602	0.262009	0.418718
bcsC	0.641166	0.246711	-1.09293	0.0695964	-0.360771	0.402465	-1.2913	0.051898	-0.0847694	0.994034	1.38273	9.25488e-08	-0.134829	0.976516	1.11684	2.82e-06
bcsE	0.427175	0.484461	-0.356536	0.633524	0.0464307	0.945221	-0.389952	0.71888	-0.578731	0.905841	0.730801	0.0101528	-0.768331	0.64951	0.328531	0.348426
bcsF	0.359392	0.676098	-0.698218	0.260798	0.349005	0.63109	-0.33807	0.759927	-0.770157	0.820355	0.760668	0.0496483	-1.06677	0.549511	1.2644	0.0117766
bcsG	0.0527862	0.955077	0.082755	0.91593	0.392479	0.493462	0.401516	0.613115	-0.499428	0.890424	-0.585494	0.0493751	-0.680991	0.703101	-0.474729	0.0686532
bcsZ	-0.307871	0.682356	0.359766	0.48699	-0.254416	0.559161	0.708486	0.286776	-0.181404	0.969704	-0.100317	0.849689	0.368888	0.8786	0.195633	0.63382
bdcA	-0.583484	0.438796	-0.705324	0.233056	-1.61063	2.92992e-06	-1.41029	0.00908339	-1.15761	0.516646	0.754637	0.0288341	-1.32512	0.649925	0.10929	0.812032
bdcR	-1.0899	0.0453423	0.601017	0.302485	-1.06477	0.00561718	0.412963	0.547832	-0.672131	0.881802	-1.13465	7.6852e-05	-0.104556	0.987964	-0.00890653	0.990725
bdm	0.26535	0.914963	-0.683898	0.69551	2.1184	0.0842671	-2.88833	0.00447152	-0.373118	0.952204	-2.8467	3.66915e-11	-3.20026	0.355841	-8.46199	4.05e-16
beeE	0.102487	0.96453	-0.745333	0.38408	-0.165454	0.856085	-0.0752486	0.948954	0.360236	0.947724	1.22136	0.0913699	-0.514482	0.868156	0.120152	0.914761
bepA	-0.754766	0.376601	-0.797609	0.236052	-0.104356	0.872869	0.380515	0.656912	-0.681486	0.83767	-0.257111	0.40485	1.04629	0.620339	-0.0552821	0.895479
betA	-0.032344	0.983673	1.4079	0.0817297	-1.32507	0.00451739	0.778458	0.245172	1.21496	0.890424	-2.82208	1.42036e-22	0.996053	0.649925	-1.40644	1.4e-05
betB	0.0644259	0.955077	0.854131	0.435434	-1.62152	0.000499612	0.482252	0.503991	2.303	0.559021	-2.89211	1.18802e-13	0.944624	0.675142	-1.80416	4.6e-08
betI	0.489532	0.519729	0.593597	0.640894	-1.41412	0.00330922	-0.0616544	0.947586	2.56815	0.497904	-2.84404	3.95457e-10	0.994349	0.637602	-1.6613	8.87e-09
betT	1.07042	0.107203	0.254443	0.744198	-0.645609	0.227225	0.988008	0.183327	1.85733	0.380096	-2.7757	7.7929e-07	1.23175	0.663899	-3.33339	1.88e-21
bfd	0.604681	0.441247	-1.29792	0.0437409	0.369507	0.456359	0.0502482	0.975138	-1.65924	0.517254	1.15303	0.0626145	-0.100613	0.991848	1.3257	0.000524024
bfr	0.62791	0.413308	-1.46822	0.0106837	1.1949	0.00815199	-0.822887	0.266874	0.194456	0.969735	-1.55334	5.6139e-07	-0.303166	0.914717	-0.459121	0.171383
bglA	-0.230586	0.750752	0.420087	0.586645	1.19042	0.06811	0.499352	0.516275	0.382461	0.930488	-0.779881	0.000243129	0.311435	0.934116	-0.625401	0.0117843
bglB	-0.669559	0.601058	-0.334003	0.654898	-1.22546	0.0123805	-0.206472	0.843606	-0.0588473	0.996423	0.47041	0.342796	-0.543471	0.870426	1.04711	0.0289795
bglF	-0.588184	0.628842	0.460653	0.439903	-1.91538	7.06746e-06	0.0587215	0.967237	0.256236	0.969704	0.216532	0.524484	0.929393	0.535242	0.163763	0.630183
bglG	0.486325	0.808568	-0.261803	0.865146	-0.687402	0.491754	0.919605	0.462142	-0.569122	0.907752	-1.40024	0.0812871	0.497001	0.935556	-3.59628	0.000447325
bglH	-0.814981	0.485246	-1.02303	0.16503	-1.25512	0.0124288	0.315122	0.721705	-0.314231	0.940836	-0.323946	0.623819	-1.21002	0.673644	0.670211	0.345738
bglJ	-0.0497815	0.982701	-1.33027	0.0871422	-0.92676	0.0237258	-0.515267	0.607112	-2.07323	0.119451	3.15317	1.09054e-16	0.854359	0.801822	2.3343	0.000440887
bglX	-0.020391	0.993899	0.334308	0.603819	0.0241238	0.968627	0.0145598	0.993604	0.920428	0.61303	-0.417896	0.077209	0.151865	0.975563	-0.241156	0.403443
bhsA	-0.24975	0.810275	-4.5244	5.52278e-07	-2.83243	6.60705e-13	-2.52386	0.00389582	-2.04778	0.535999	0.81864	0.0162072	-1.05293	0.817333	-0.538061	0.454873
bioA	-1.18332	0.112411	-0.541232	0.731369	0.265025	0.621927	-0.141801	0.90799	-0.831289	0.759236	0.507504	0.165486	0.625738	0.782608	-2.72799	5.74e-30
bioB	-1.5589	0.0616241	0.0632366	0.980681	0.560822	0.371153	0.901072	0.442777	0.116963	0.988815	0.223858	0.480981	0.862867	0.790718	-2.29213	4.01e-18
bioC	-1.76281	0.081854	0.950635	0.487356	0.188975	0.82694	0.740864	0.336161	0.434534	0.944193	0.526254	0.177767	0.758402	0.797231	0.154475	0.763374
bioD	-1.75041	0.104944	1.22211	0.345508	0.283353	0.736569	0.608055	0.433093	0.335278	0.960828	0.738969	0.0306508	0.407509	0.867598	0.190995	0.629148
bioF	-1.58216	0.084186	0.408408	0.822835	0.383889	0.629194	0.973029	0.312212	0.113044	0.988815	0.638089	0.176986	0.783165	0.838826	-0.883359	0.0228775
bioH	-0.255743	0.718479	-0.25605	0.727148	-0.0832442	0.864797	0.380194	0.517791	0.449756	0.874571	-0.298745	0.268791	0.364873	0.873808	0.0969719	0.745582
bioP	-0.350421	0.692458	0.896743	0.102969	-1.45433	0.0100514	-0.115157	0.893933	0.909141	0.727751	-0.650289	0.0879459	-0.117756	0.9858	-0.978582	8.89e-05
bipA	0.0492232	0.97762	-0.184443	0.86986	-0.331186	0.588307	-0.380436	0.73712	-0.217799	0.969704	0.68765	0.0227501	0.319544	0.933183	0.812226	0.00389317
birA	-0.650968	0.200219	0.563874	0.298761	-0.459922	0.279619	0.161595	0.85017	-0.423082	0.903787	-0.142005	0.685478	0.266362	0.913603	0.379854	0.188346
bisC	-0.491427	0.384479	0.84107	0.169144	-0.00010421	1	-0.178517	0.857222	-0.0324865	1	-0.148171	0.629873	0.108366	0.987342	0.510898	0.0656269
blc	1.22013	0.0206723	-0.889636	0.227808	0.629244	0.249595	-0.817233	0.176547	0.375905	0.950254	-0.521023	0.174968	-0.0437848	1	-1.50733	5.17e-08
blr	0.284025	0.911391	-1.04522	0.486616	0.291654	0.768144	-0.218094	0.907735	0.667813	0.948695	1.63733	0.0136819	-0.175008	0.989549	3.76375	3.98e-10
bluF	-0.0442116	0.987216	0.593801	0.706739	0.51479	0.359912	0.386002	0.730367	-1.17933	0.603853	-2.99222	2.69039e-08	-0.112458	0.995539	-3.55328	7.02e-23
bluR	0.178432	0.910107	-0.42431	0.592711	-0.0987337	0.897568	-1.18901	0.158389	-0.252258	0.969704	-0.461121	0.059858	-1.00838	0.585824	-0.505673	0.106292
bolA	1.74002	0.00437783	0.381079	0.653435	1.85642	0.0103338	-1.61119	0.10289	0.95524	0.85942	-0.931477	0.0076865	-0.752034	0.770695	-2.15889	1.91e-07
borD	-0.0940461	0.954753	0.766028	0.387344	-0.203301	0.814212	1.36189	0.019002	0.872708	0.673336	-2.66723	3.19731e-10	-0.11875	0.99786	-1.26908	0.0327574
brnQ	-0.434148	0.619993	-0.976246	0.358185	0.132571	0.864309	0.168824	0.893301	-0.490956	0.916204	0.331355	0.371637	0.172585	0.965702	-0.972787	6.2e-06
bsmA	1.03077	0.227388	3.56985	6.27463e-05	2.29002	0.00656255	0.4858	0.677536	1.42224	0.445744	-0.342613	0.222524	0.324084	0.950107	-1.23765	0.00125018
bssR	0.560876	0.600088	-0.597916	0.585762	2.19313	0.00384382	-0.748523	0.515579	1.56927	0.481327	1.49125	0.000590667	-0.00390028	1	0.0969721	0.874912
bssS	1.48188	0.0762164	-1.53759	0.0938265	1.41082	0.00898677	-0.981962	0.211928	1.78049	0.392154	-0.11379	0.817185	0.254287	0.941871	-2.24979	1.69e-09
btsR	-0.590344	0.417204	-0.64139	0.275488	-0.0866372	0.882914	0.287315	0.674532	-0.403165	0.916204	0.71132	0.053672	-0.10495	0.987342	0.785756	0.027821
btsS	-0.464513	0.440974	0.864745	0.254587	0.14173	0.831872	0.910738	0.153861	-0.212627	0.966061	0.227265	0.622999	0.241253	0.935409	0.646652	0.0091319
btsT	-1.05167	0.0381883	-0.12023	0.946743	0.00776255	0.996632	-0.211945	0.756637	0.0795636	0.988815	1.13041	1.09412e-05	0.0224718	1	0.216392	0.461007
btuB	-0.566371	0.324842	1.69049	0.014133	0.589723	0.146652	0.0623723	0.955056	0.925357	0.645554	0.208756	0.595891	-0.502707	0.784208	1.34014	2.39e-06
btuC	0.168433	0.835608	-0.730818	0.286395	0.0160584	0.98047	-0.363072	0.56246	-0.0407426	0.999153	-0.121895	0.69499	0.195803	0.945816	-0.124497	0.705848
btuD	0.376591	0.720154	-0.0538967	0.959602	1.40136	0.00174067	0.794599	0.174661	-1.01398	0.569878	-0.276765	0.466411	-0.568027	0.771064	-0.81593	0.000503478
btuE	0.339631	0.770065	-0.152397	0.860442	1.72865	0.000432409	0.686748	0.285739	-0.465832	0.917037	-0.612647	0.105586	-0.653289	0.715138	-0.759641	0.00262639
btuF	-0.54513	0.452979	0.844227	0.130534	-0.41687	0.356704	0.403018	0.522657	0.0327826	1	-0.850191	0.00347835	-0.89294	0.754091	-0.92952	0.000277555
btuR	-0.714428	0.275529	-0.578895	0.366136	0.351521	0.480311	0.0531802	0.958323	0.528997	0.890424	-0.691053	0.0229089	0.365949	0.900403	-1.37442	2.13e-08
cadA	0.100148	0.936073	-0.107667	0.869384	-1.04174	0.00393478	-0.536417	0.42057	-0.378566	0.916204	-2.57137	0.0619434	-0.440004	0.890416	0.755426	0.00618456
cadB	-0.355958	0.812366	0.303426	0.825299	-1.38997	0.00301804	0.468556	0.613115	-0.936453	0.73671	-3.04684	0.0408068	-1.64447	0.587068	-0.182601	0.779605
cadC	0.299837	0.748067	-0.387897	0.722052	0.568806	0.311535	1.01109	0.362882	-0.599263	0.83243	-0.412883	0.312616	-0.635967	0.801445	-0.155709	0.838463
caiA	0.251396	0.805291	-0.29147	0.638288	-0.726822	0.03451	-1.73578	0.00686431	-0.373895	0.933173	-0.294501	0.400553	-0.81262	0.797302	0.000115668	1
caiB	0.0740852	0.948011	-0.175923	0.773365	-0.735579	0.0355606	-0.805498	0.184391	-0.309704	0.950845	-0.325207	0.235823	-1.32174	0.667111	-0.189022	0.540374
caiC	-0.281383	0.703423	0.445972	0.422242	-0.580372	0.150988	-1.01563	0.123565	0.503469	0.933173	-0.122911	0.774332	-1.04824	0.715138	-0.494292	0.125967
caiD	0.566807	0.64257	0.425305	0.652141	-0.881537	0.180073	0.188823	0.893301	-0.0310434	1	-0.678584	0.238515	-0.289369	0.953798	-0.855713	0.271449
caiE	0.528365	0.568907	1.65667	0.0411066	-1.06268	0.0187465	-0.437471	0.663894	-0.294778	0.936862	0.563863	0.295157	-0.70632	0.816799	0.890937	0.159956
caiF	0.541339	0.695124	3.0093	0.0163246	1.90196	0.000161575	1.66315	0.0632295	1.92251	0.10368	0.0532531	0.934736	0.399643	0.933183	1.006	0.0921267
caiT	-0.0567475	0.977832	0.248893	0.749556	-1.34831	0.00023705	0.660017	0.276976	0.286163	0.962826	0.821624	0.0661866	-0.0113152	1	0.165608	0.77652
can	-0.225997	0.76282	-0.52724	0.592711	0.0776901	0.899986	0.290805	0.745233	-0.462429	0.901745	0.258184	0.350272	0.121297	0.9858	-0.00516235	0.994296
carA	-1.0114	0.481035	1.76709	0.331258	-0.143678	0.933327	0.0262179	0.982876	-3.89939	0.0146731	-3.99326	6.48036e-10	-0.0565525	0.999845	3.9273	7.37e-42
carB	-1.29184	0.242584	2.7609	0.0666097	-0.949371	0.422205	0.106882	0.893301	-3.30239	0.156638	-3.52833	4.79379e-06	-0.0866635	0.99786	3.60753	5e-30
cas1	-0.122223	0.893224	-0.634194	0.229845	-0.226332	0.571686	-0.296127	0.697921	-0.256399	0.948695	0.716589	0.0189736	-0.607442	0.724766	-0.140823	0.689158
cas2	-0.027078	0.995789	-1.12576	0.0212518	0.0211096	0.974166	0.0890581	0.917526	-0.462752	0.903594	0.409915	0.4393	-0.831656	0.715138	0.767064	0.099675
cas3	-0.469383	0.417204	2.46785	0.0320631	-0.0846328	0.898245	0.774295	0.207433	0.104156	0.988815	2.03167	3.19397e-07	-0.751873	0.64951	1.90011	4.3e-05
casA	0.338915	0.766255	-0.418013	0.583832	-0.384213	0.538745	0.518541	0.431758	-0.176999	0.966025	-0.335212	0.579725	-1.12851	0.532375	0.018369	0.988155
casB	0.560767	0.593091	0.201117	0.860224	-0.0745612	0.909391	1.17176	0.114306	0.445472	0.933173	-0.593633	0.428899	-1.27258	0.6481	-0.0849964	0.918009
casC	-0.0061846	1	-1.13999	0.0727724	-0.593876	0.168539	0.498342	0.474015	-0.654333	0.803852	-0.225749	0.603763	-1.19253	0.460709	0.0294789	0.965742
casD	-0.233819	0.861194	-1.38264	0.0627032	-0.283304	0.589265	-0.0714122	0.937318	-0.569008	0.77443	0.630424	0.0397791	-0.977892	0.620339	0.191336	0.771014
casE	-0.522526	0.506188	-0.788995	0.259005	-0.332668	0.400512	-0.322159	0.656794	-0.403164	0.903787	0.205206	0.568512	-1.38046	0.355841	-0.0402497	0.9505
cbeA	-0.288021	0.703884	-0.299936	0.579086	-1.17028	0.00102942	0.224621	0.760379	-0.0767348	0.988815	0.734728	0.0546591	-1.74272	0.50507	0.125447	0.825354
cbl	3.75993	0.000966938	0.789727	0.446052	-1.75855	0.0027687	1.75565	0.00346134	-1.29866	0.263143	-0.908887	0.0164321	2.18776	0.406363	-0.90158	0.0016473
cbpA	1.59535	0.00471263	-0.00137222	1	0.79017	0.253469	0.133915	0.896018	0.721295	0.841143	2.23083	4.55792e-09	0.755711	0.817465	1.36267	0.000207674
cbpM	1.52308	0.00370204	-0.242077	0.758908	0.715554	0.245123	0.205603	0.799646	0.778424	0.787169	2.66296	2.25556e-11	0.766154	0.79136	1.13967	0.000317317
cbrA	-0.156336	0.905091	0.168952	0.807168	-1.43037	0.000283056	0.107996	0.919556	-0.471353	0.889922	0.544828	0.1966	1.06551	0.740056	-0.558453	0.226609
cbrB	-0.587324	0.439437	0.4081	0.685539	-0.906047	0.0204154	-0.436636	0.489763	-0.0799986	0.990895	0.296236	0.410459	-0.370368	0.941274	1.31995	0.00221824
cbrC	-0.466682	0.593091	0.495021	0.490363	-0.973006	0.0288366	-0.795	0.212038	-0.020005	1	-0.102395	0.790969	-0.236735	0.951734	-0.0716108	0.896036
cbtA	-0.0870419	0.951226	-0.875462	0.1071	-1.63965	4.98163e-06	-0.691355	0.284862	0.0147972	1	0.875094	0.024449	-2.34459	0.352312	0.1859	0.753181
cca	0.75321	0.254061	-0.592106	0.43307	0.768385	0.125641	-0.366368	0.682609	0.0287104	1	0.268618	0.28351	-0.342847	0.886833	-1.48918	6.36e-10
ccmA	-0.418713	0.682505	2.08066	0.0409552	0.284024	0.49002	-1.57983	0.0735806	0.562651	0.781906	0.734437	0.0219219	0.478546	0.834571	1.20496	3.58e-05
ccmB	-1.33748	0.130335	2.01996	0.0297469	0.0511881	0.931329	0.44264	0.544356	0.104354	0.987845	0.353663	0.373602	0.180191	0.96457	-0.0610265	0.918009
ccmC	-1.19572	0.0708977	1.84715	0.0197896	0.588341	0.132448	1.14603	0.0405088	0.685811	0.873287	0.133795	0.681643	0.409217	0.89363	0.355772	0.234713
ccmD	-1.36011	0.241768	1.44637	0.153314	0.687727	0.296248	0.259782	0.867051	0.963207	0.873519	0.740408	0.107525	0.851561	0.857693	0.865732	0.0424078
ccmE	-0.754849	0.321793	1.67515	0.0499229	0.523343	0.156596	0.738105	0.249034	0.893342	0.653591	1.61733	4.69232e-06	0.357934	0.926847	1.14985	0.00065338
ccmF	-0.599592	0.417204	1.81199	0.0156191	0.00366657	1	0.735638	0.171049	0.476033	0.903787	0.374985	0.444611	0.0614039	0.998151	0.950676	0.00126522
ccmG	-0.526045	0.515852	1.86799	0.0336568	-0.340234	0.373892	-0.278099	0.765082	0.86799	0.573792	-0.264568	0.393085	-0.305977	0.913345	0.760328	0.0388325
ccmH	-0.261455	0.781192	1.0343	0.192819	-0.687754	0.0499002	-0.607323	0.464552	0.0245384	1	-0.146286	0.69611	0.495529	0.834571	0.870775	0.00117212
ccp	0.411383	0.593332	-2.13942	0.00019154	-0.606631	0.129851	-1.16102	0.0185719	-0.0871105	0.988815	0.966172	0.0556651	-1.60112	0.406363	1.95129	6.55e-07
cdaR	-0.844439	0.398992	2.11805	0.0111195	-2.10869	0.000548677	0.548303	0.399652	0.300403	0.973162	-1.40746	1.30262e-06	2.49525	0.267688	-1.26434	4.58e-08
cdd	-1.88905	0.0178753	-0.413294	0.553108	-0.438503	0.349504	-1.09117	0.11389	-1.07196	0.749234	3.26903	3.60448e-38	0.0256422	1	1.96372	1.4e-12
cdgI	2.10014	0.0400186	-1.08349	0.0995706	-0.406165	0.409152	-0.36809	0.626878	-0.484854	0.876538	0.246298	0.659363	-0.918789	0.797117	-1.10965	0.0164438
cdh	-1.66905	0.152084	1.92925	0.0304183	-3.08806	0.00137825	2.667	2.21457e-06	-1.3774	0.542211	-0.170512	0.684507	0.54517	0.868156	1.28038	1.64e-05
cdsA	-0.226937	0.76155	1.61559	0.0124163	-0.00685688	0.998763	0.120848	0.909239	0.613598	0.842999	-0.941958	3.46681e-05	0.209659	0.949114	-0.748013	0.00306231
cecR	0.025621	0.991322	0.455954	0.579933	-0.201324	0.825517	-0.849978	0.110542	-0.279897	0.969704	1.9989	2.6852e-14	0.358911	0.928857	1.04135	7.43e-05
cedA	0.383133	0.612894	-0.665567	0.237641	-0.496672	0.271842	0.846741	0.412924	-0.808969	0.676712	-0.774011	0.0316795	-1.09275	0.656119	-0.142669	0.78561
cfa	0.377823	0.669569	-0.53942	0.61154	1.38306	0.00680279	-0.317303	0.748218	-0.935587	0.841143	2.40554	1.06813e-20	-0.360178	0.905826	1.46831	9.05e-07
chaA	-0.834262	0.282764	-0.359514	0.688517	0.0537514	0.972985	-0.294991	0.759791	1.29043	0.729284	-2.46969	6.29169e-15	2.06434	0.107269	-0.985205	0.00946418
chaB	1.24367	0.0182562	-0.588557	0.274177	0.0848666	0.901981	-0.260782	0.736865	0.642509	0.858961	-0.39538	0.245291	-0.215228	0.951713	-0.479916	0.27138
chaC	1.89345	0.0151817	-0.0685537	0.938103	-0.422155	0.409451	0.190711	0.813403	0.0818341	0.992822	-0.751606	0.016369	-0.0914573	0.988681	-1.67929	1.98e-12
chbA	-0.925986	0.267026	-0.199473	0.723873	0.308254	0.467849	0.922041	0.187233	-0.167394	0.971317	0.418605	0.214133	0.0508421	0.999912	0.453957	0.348769
chbB	-0.156048	0.85223	-0.375373	0.555545	0.644213	0.150544	0.993079	0.151987	-0.18957	0.969704	-0.137653	0.764041	0.475601	0.870263	-1.35935	1.48e-05
chbC	-1.3696	0.0693362	-0.146203	0.852766	0.190496	0.714251	0.987196	0.0778857	-0.445988	0.890166	0.0435735	0.929778	0.00649259	1	-1.82254	2.52e-05
chbF	-0.61401	0.39198	0.0938808	0.890445	0.211509	0.598568	0.749958	0.140455	0.568146	0.842955	-0.564107	0.0752187	-0.310359	0.89363	0.114823	0.749398
chbG	-0.371105	0.523571	0.077938	0.91593	0.0601889	0.907316	0.290031	0.650274	0.422726	0.895389	-0.0309167	0.936272	-0.228968	0.933183	-0.266978	0.362091
chbR	-0.72532	0.274731	-0.594526	0.320207	0.508884	0.199619	0.347544	0.748218	-0.293139	0.938817	-0.491032	0.147248	-0.243832	0.93676	-0.893231	0.0157728
cheA	-0.0886329	0.933444	-0.0916366	0.895911	-1.61233	0.000211235	-0.673248	0.32774	-0.057509	0.991772	0.562189	0.0786409	-0.114378	0.988559	0.504826	0.0871784
cheB	-0.28098	0.766751	-0.688776	0.307074	-0.599714	0.335591	-0.545727	0.369372	-0.44996	0.927814	0.578435	0.172686	-0.976494	0.744702	1.2767	0.00985091
cheR	0.305597	0.759471	-0.626916	0.350037	-0.468713	0.35274	-0.653123	0.254678	-0.760865	0.750619	0.61523	0.121093	-1.29927	0.644709	0.832082	0.0333075
cheW	0.25281	0.745787	-1.2121	0.0971699	-0.577117	0.144507	-0.404179	0.502071	-0.00707926	1	-0.0077265	0.999165	-0.145401	0.975237	0.26987	0.510048
cheY	0.586515	0.423728	-1.14177	0.0367017	0.471698	0.422305	-0.694519	0.298223	-0.0998603	0.984933	0.262409	0.578378	-0.810589	0.703101	0.937393	0.00601096
cheZ	0.182743	0.821166	-0.208004	0.717175	0.070376	0.891492	-1.25202	0.0896524	-0.18913	0.969704	0.592572	0.128594	-0.417664	0.851788	0.261926	0.512008
chiA	0.487574	0.400137	-0.0964827	0.907867	-0.313912	0.505604	0.121144	0.900737	-0.244512	0.960633	0.232991	0.429725	-0.554906	0.7587	-0.470954	0.103354
chiP	-0.523106	0.403176	-0.532184	0.41282	-1.7595	1.76004e-05	-0.337192	0.671451	-0.998954	0.453132	-0.166213	0.670153	0.0788955	0.999108	-0.0926394	0.817889
chiQ	0.676858	0.299849	-0.541988	0.34033	-0.656417	0.0961202	-1.14435	0.0275709	-0.216394	0.966481	1.00006	0.000871126	0.366248	0.881951	-0.421086	0.292983
cho	-0.483948	0.614404	-0.738935	0.333972	-0.844293	0.0390346	-0.3156	0.71821	-0.868759	0.779447	0.510902	0.0526955	-0.348572	0.95753	-1.45066	2.07e-08
chpB	0.298422	0.691497	-1.43589	0.00959497	0.166404	0.751759	-2.21283	0.00249526	0.478453	0.891784	0.597016	0.0371279	-0.203805	0.947924	-0.113248	0.763374
chpS	0.597509	0.469608	-1.45742	0.017038	0.285736	0.620355	-2.69444	0.000270265	0.720934	0.708779	0.727047	0.0083006	-0.0686387	0.998151	0.48403	0.136008
cirA	0.108778	0.901435	0.360615	0.597524	-1.15331	0.0117433	0.0493735	0.975138	0.760379	0.809699	-0.430389	0.143791	-0.317281	0.932684	0.260293	0.42412
citC	-0.406718	0.700671	-1.13391	0.125169	0.536344	0.241596	1.83527	0.00780568	-0.930409	0.600156	1.77745	9.74813e-09	-1.13249	0.7587	0.479563	0.124464
citD	-0.285622	0.89033	-0.0309022	0.994712	-0.610291	0.363612	-0.179626	0.865424	0.109873	0.988815	2.23803	0.000279832	0.388686	0.904329	1.9145	0.032247
citE	-0.495806	0.499305	0.312303	0.816328	-0.619561	0.151642	1.04555	0.129754	0.446405	0.890424	1.57214	8.46982e-07	0.0174635	1	-0.36867	0.346494
citF	-1.06805	0.249867	0.562149	0.549164	-1.07025	0.0326291	0.351814	0.647328	1.06234	0.685774	3.07575	1.15343e-19	0.169533	0.977719	0.176146	0.755028
citG	-1.14515	0.171663	-0.463111	0.468295	-1.05504	0.0326778	0.469148	0.564391	-0.124345	0.976199	0.388899	0.419839	-0.60036	0.843459	-0.88718	0.0822353
citT	-0.181463	0.831136	-0.399063	0.450413	-0.723275	0.140951	-0.528068	0.342177	-0.831465	0.653591	0.843387	0.00262351	-0.245383	0.949667	0.57214	0.101869
citX	-0.00241918	1	0.300121	0.804057	-1.26979	0.0292695	-1.48314	0.137456	0.465176	0.933173	1.95	0.00124845	-0.236226	0.960045	1.39256	0.150043
clcA	0.898347	0.213149	-0.536975	0.426436	-0.968833	0.0306766	-0.891979	0.164853	-0.231002	0.969603	0.185076	0.590315	0.142951	0.965702	-0.21602	0.422238
clcB	-0.638336	0.31942	1.00178	0.129223	-1.29507	0.000138053	-0.102682	0.897555	-0.838234	0.580089	1.12215	8.11801e-06	-0.860651	0.782365	1.52521	6.72e-09
clpA	-0.193406	0.83341	-0.24249	0.801159	1.29485	0.0100509	-0.384112	0.755231	1.16556	0.609197	-0.0486478	0.89891	-0.0339043	1	-1.03119	0.00648947
clpB	0.902846	0.417204	-1.61444	0.126701	1.1133	0.331875	-3.23974	6.63314e-06	-0.078716	0.998675	1.26016	0.0149143	1.07975	0.642373	1.2868	5.15e-05
clpP	0.811778	0.247774	-1.33807	0.117707	0.496614	0.402346	-1.13111	0.121233	0.177634	0.975542	-0.0418803	0.918591	0.270203	0.940315	-0.5653	0.029482
clpS	0.48977	0.439698	-1.81134	0.00465067	1.63309	0.00121059	-0.499877	0.580009	0.450516	0.906495	0.339761	0.375849	0.476944	0.837238	1.74206	1.93e-09
clpX	0.80082	0.332693	-1.06333	0.195834	0.556313	0.421306	-2.10797	0.0557827	0.40526	0.948695	0.274677	0.345179	-0.25446	0.947924	-0.418219	0.133589
clsA	0.0674929	0.95302	-0.0349079	0.975281	0.055187	0.919068	0.136572	0.880847	0.180889	0.969704	-0.0664989	0.843455	0.441512	0.862243	-0.656406	0.00278936
clsB	0.202175	0.875355	-1.85143	0.0279825	0.84158	0.0598436	-0.285023	0.696195	-0.0119586	1	1.57074	1.3434e-08	-0.629129	0.7587	-0.656229	0.0364735
clsC	0.750992	0.266736	-0.723065	0.370085	1.06449	0.0129814	-0.055789	0.965943	-0.372007	0.933173	0.441181	0.123227	-1.15765	0.480632	-0.562091	0.0215666
cmk	0.0950635	0.929195	0.199319	0.804991	-0.755676	0.101326	-0.525267	0.564135	0.854523	0.836301	-0.379575	0.122799	0.58807	0.758891	-0.0762038	0.80551
cmoA	0.135852	0.888864	-0.136028	0.844938	0.0707943	0.88789	-0.307594	0.659851	-1.07983	0.472846	0.0919193	0.790847	-0.0707959	0.998151	-0.390895	0.170306
cmoB	-0.0232941	0.990892	0.297545	0.628866	-0.569176	0.19832	-0.0207132	0.98447	-1.23413	0.439505	-0.0861566	0.807649	-0.0799874	0.991848	-0.590267	0.011423
cmoM	-0.409816	0.506188	0.274583	0.694237	0.504341	0.251855	0.582538	0.360898	0.493835	0.891847	-0.44884	0.0693474	0.512583	0.851788	0.0833852	0.779843
cmtA	0.502043	0.652796	-1.61566	0.00765574	-0.225612	0.654272	0.862229	0.142357	0.300125	0.950845	0.295915	0.646662	-1.26002	0.574366	0.114479	0.86677
cmtB	0.897545	0.720154	-0.584917	0.783019	-1.19577	0.253469	1.08148	0.489467	1.07589	0.907752	0.318739	0.697419	-0.729488	0.866624	-0.378544	0.682418
cnoX	1.06515	0.146731	-1.77555	0.0533515	1.27346	0.0474585	-0.994648	0.132761	-0.262291	0.966061	-0.513065	0.0816878	0.509245	0.827565	-0.517099	0.0250944
cnu	-1.39604	0.375252	-0.370259	0.669363	-1.69816	0.00478522	0.230247	0.869755	-1.40134	0.61303	1.9401	2.22889e-06	0.525732	0.875723	5.00061	3.68e-22
coaA	-0.674757	0.289708	0.775378	0.141856	-0.824126	0.0738647	1.58801	0.00401347	0.19876	0.973162	-1.50961	3.24419e-10	0.231281	0.947924	0.102638	0.817199
coaD	0.448365	0.420523	-0.613011	0.220629	-0.312121	0.423529	-1.53257	0.0236765	-0.23535	0.969704	-0.0930526	0.817444	-0.0901031	0.988681	-0.885791	0.000738031
coaE	0.0927909	0.922489	-0.648126	0.1965	0.683607	0.0838573	0.444557	0.514829	-0.226747	0.966061	-0.118568	0.730868	0.424482	0.851788	-0.059256	0.848709
cobB	0.0508893	0.958732	0.461201	0.449683	0.580181	0.277678	-1.31218	0.120101	0.286669	0.948529	-0.425482	0.141888	0.0551833	1	0.125957	0.686112
cobC	0.0550534	0.964459	-0.307753	0.645849	-0.754657	0.0378128	-0.706264	0.228097	-1.24526	0.208437	-0.25878	0.398168	0.146776	0.966571	0.270118	0.364149
cobS	-0.268286	0.695664	-0.548589	0.399624	-0.233371	0.650491	0.94355	0.128389	0.107464	0.983236	0.606803	0.017773	0.20905	0.947493	0.446539	0.0790179
cobT	-0.1393	0.84593	0.0191922	0.991395	-0.275845	0.567355	1.09845	0.054923	0.133837	0.973887	0.17109	0.578378	0.186948	0.952188	0.553265	0.0275198
cobU	-0.239851	0.74054	-0.556108	0.336377	-0.192459	0.718335	1.02641	0.0588606	0.116315	0.980838	0.212719	0.474953	0.170212	0.95349	0.0464801	0.907839
codA	-0.189913	0.822439	0.301523	0.69551	-0.177055	0.809178	0.162922	0.874882	0.182767	0.969704	-2.51617	1.02032e-05	-0.0417598	1	1.09482	3.11e-06
codB	0.0758282	0.977832	1.94647	0.00268924	-2.30466	0.00660012	0.210842	0.808373	0.503773	0.916204	-5.03855	2.76209e-16	-0.913049	0.703101	1.04909	0.00206557
cof	0.0917512	0.914963	-0.460896	0.612234	-0.449073	0.2924	-0.204398	0.843606	0.182309	0.969704	0.070339	0.857078	0.226804	0.949114	0.114533	0.729134
comR	-0.374055	0.502914	-1.50324	0.0172026	-0.583066	0.230297	-1.10714	0.0458233	-1.49149	0.239415	0.460906	0.0582735	-0.947693	0.742681	-0.41856	0.0793074
copA	0.431805	0.593439	-0.665739	0.440942	1.96159	0.04777	-0.170286	0.893933	1.1023	0.841143	0.46591	0.243744	1.10764	0.675142	-0.052596	0.94005
corA	0.268237	0.690618	0.279057	0.723168	-0.18994	0.764432	-0.750423	0.37427	-0.500342	0.890166	-0.44282	0.0662355	0.255897	0.930104	-1.4596	1.33e-05
cpdA	-0.102574	0.923972	1.59712	0.0321509	1.90301	3.55494e-06	1.44164	0.0276483	0.831724	0.713011	1.42167	6.76236e-07	0.116632	0.987964	0.706145	0.00353581
cpdB	-0.204542	0.763716	0.554894	0.445866	0.384251	0.367488	-0.724448	0.26955	0.976473	0.606967	0.16605	0.648889	-0.742918	0.6414	0.590172	0.0273313
cpoB	-0.243063	0.772454	1.16082	0.0734651	-0.00283451	1	0.11163	0.917087	-0.0504331	0.999153	0.280532	0.475038	-0.221146	0.951713	0.512187	0.0537823
cpsB	-0.816223	0.505503	-0.298751	0.588035	0.218413	0.6344	0.41731	0.493761	0.0763819	0.988815	-0.0474205	0.921639	-0.160049	0.975237	0.0775004	0.876916
cpsG	-0.491183	0.644593	-0.384984	0.5579	0.093952	0.864504	0.27328	0.711618	0.441113	0.902372	0.528837	0.11882	-0.232034	0.947924	0.268951	0.453256
cpxA	0.349746	0.593091	0.87565	0.180887	-0.668055	0.16477	-0.305333	0.686649	0.0753514	0.993	-0.380641	0.178231	-0.0610586	0.998151	0.308231	0.281
cpxP	-0.642683	0.586407	0.646212	0.516752	-0.753174	0.376959	0.676558	0.619797	-0.334133	0.966025	-5.22339	1.85346e-75	0.616832	0.817465	-5.57409	1.45e-56
cpxR	0.558578	0.336875	0.175027	0.820431	-0.180215	0.716272	-0.265117	0.738846	0.135176	0.979157	0.0633562	0.854526	0.117078	0.987964	0.0600806	0.836717
cra	-0.618981	0.337669	0.187913	0.834494	1.21099	0.0158222	0.848212	0.221803	1.68319	0.32766	-0.0768054	0.807474	0.320584	0.95753	-0.455497	0.0795169
crcB	0.56506	0.400137	-2.56982	3.895e-06	-0.720927	0.0767756	-1.20908	0.0227223	0.0802808	0.995321	3.00915	6.58736e-28	0.421017	0.834571	1.95195	3.78e-12
creA	-0.34916	0.635361	0.164799	0.794681	-0.293781	0.552584	0.554648	0.322757	-0.0028536	1	-0.778714	0.00134162	0.353952	0.890317	0.280877	0.291388
creB	-0.753636	0.145228	0.371961	0.500546	-0.260748	0.519715	0.576066	0.28566	0.0342374	0.999381	-0.563264	0.0320065	0.208029	0.945653	-0.220073	0.504476
creC	-0.381274	0.518736	0.0457642	0.949578	-0.652371	0.0786813	0.265237	0.683506	-0.245797	0.950767	-0.372294	0.171676	-0.514964	0.819561	0.0380171	0.914724
creD	0.773656	0.384826	0.297209	0.656438	-0.645227	0.127961	-0.401598	0.528822	-0.257455	0.950638	-0.763649	0.00737058	-2.00193	0.404447	0.0356712	0.930614
crfC	1.02901	0.0436144	1.0981	0.0320631	0.672702	0.245123	2.06761	0.00208288	0.517236	0.881802	-1.6925	1.09451e-11	-0.230533	0.938881	-2.05142	3.41e-09
crp	0.0329155	0.988856	0.814892	0.233248	1.06728	0.0294084	1.11671	0.162361	0.45288	0.926486	-0.111909	0.743634	0.27818	0.947924	-0.361038	0.274199
crr	1.18664	0.0717569	-0.128308	0.903446	0.654247	0.239122	-2.31153	0.0173998	1.19457	0.749234	0.0172457	0.968691	-0.211818	0.966571	-0.647062	0.0264968
csdA	-0.458975	0.403176	-0.754976	0.210774	-0.498409	0.245123	1.59268	0.0382217	-0.435313	0.890166	0.434285	0.0967629	1.16328	0.506715	-0.133035	0.630606
csdE	0.300404	0.659466	-0.991949	0.0673082	-0.126806	0.786294	-0.0308642	0.979798	-0.0170344	1	0.0847397	0.788422	0.564089	0.79136	-0.0991976	0.742087
csgA	5.78557	0.00013671	5.18802	0.00141056	3.12982	5.13384e-10	1.20661	0.0407342	9.19234	0.0012153	-6.97436	2.27881e-06	-2.65949	0.327098	-0.497269	0.316846
csgB	5.94925	0.000130987	5.70487	0.000427077	4.04862	7.10265e-14	1.34291	0.0517469	10.3778	0.000699669	-7.43431	1.30262e-06	-3.75206	0.325673	-0.163045	0.844895
csgC	5.54701	1.49418e-07	3.85924	9.45754e-06	0.196042	0.689789	-0.305889	0.727641	4.97642	0.0486448	-5.44652	6.13195e-08	-1.1285	0.535242	0.492941	0.655376
csgD	1.36913	0.173885	2.26363	0.00183398	1.82439	0.00171807	1.58767	0.00651435	0.781952	0.907437	-4.91464	3.34678e-20	-0.997767	0.712597	-2.59575	0.000531555
csgE	1.14518	0.237566	3.29302	8.09368e-08	2.0765	0.000217915	2.36543	1.02449e-06	1.05534	0.900637	-6.01968	1.31722e-36	-1.68528	0.465525	-2.89499	0.00784833
csgF	0.957637	0.379013	3.60465	2.68863e-07	2.25171	0.000977436	2.14833	8.37582e-05	1.52778	0.820355	-5.89497	3.66486e-29	-1.7047	0.552967	-2.83624	0.00337239
csgG	1.00999	0.273738	3.18668	7.68164e-06	1.9315	0.00150542	1.56913	0.00312945	1.50347	0.778316	-4.51862	2.91536e-22	-1.31217	0.6414	-1.78075	0.00032769
csiD	0.863638	0.517496	-1.5614	0.0926416	2.69419	0.0539612	2.47949	1.49982e-05	0.959607	0.840453	-2.17983	6.33051e-13	-0.607309	0.877808	-4.10147	3.41e-09
csiE	0.51027	0.533953	0.424437	0.644429	1.74796	0.0288366	0.932734	0.145796	0.547876	0.905841	-1.05492	5.10883e-06	0.794947	0.834571	-0.38055	0.459067
csiR	0.575697	0.554912	-0.885049	0.173254	1.4861	0.089839	0.554788	0.43743	-0.937955	0.71839	-0.55209	0.124261	-0.440197	0.851788	-1.257	2.98e-07
cspA	-0.813966	0.554878	-1.99928	0.0303605	-1.35438	0.0160065	1.20909	0.380007	-1.11008	0.902461	1.48377	0.00636151	1.17123	0.709412	0.628638	0.11123
cspB	-0.55757	0.723433	1.55372	0.0190788	-2.45247	0.0027687	0.455543	0.685889	-1.20868	0.791684	-1.21464	0.00145375	0.259612	0.959729	0.123183	0.758281
cspC	1.15793	0.152981	2.3775	0.00135979	1.81963	0.000592774	0.734038	0.431758	1.15207	0.520628	-0.609221	0.0672005	0.00488879	1	-2.40865	2.31e-09
cspD	1.02782	0.329547	0.415126	0.714138	2.98756	0.000941129	1.63765	0.013591	1.22407	0.600309	-0.351829	0.124706	-0.586286	0.90199	-1.26021	0.000490659
cspE	-0.207652	0.890364	0.250408	0.827738	1.35389	0.0339702	2.01298	0.0297083	0.511203	0.916204	-0.11782	0.770258	0.497763	0.933183	-1.05721	0.00236986
cspF	-0.107003	0.964198	1.56586	0.0101384	-1.51097	7.94574e-05	1.01179	0.166678	-1.07548	0.618741	-1.92298	6.99041e-13	0.7834	0.63023	-0.37952	0.543413
cspG	-0.91725	0.558496	2.22773	0.00102594	-2.20745	0.0032167	2.42478	0.0585566	0.51426	0.949028	-0.322739	0.470875	2.0906	0.363347	1.6043	1.13e-05
cspH	-1.18535	0.593756	2.52174	0.0104431	-0.342761	0.725785	3.22794	0.000922191	0.635879	0.948695	-1.48399	0.00608771	1.2142	0.611697	0.910944	0.237834
cspI	-0.754984	0.676544	2.54911	0.00428873	1.02983	0.173957	1.17031	0.365422	0.392611	0.974604	-2.20651	2.07392e-07	1.59075	0.465525	-2.16325	2.04e-09
csrA	1.44814	0.0503568	-0.903541	0.222433	0.93239	0.13569	-0.457922	0.558763	0.744361	0.903594	0.702738	0.0204028	-0.0436953	1	-0.70696	0.00157981
csrD	0.0461492	0.977832	-0.483621	0.478126	-0.91785	0.0227103	-0.690577	0.295214	-0.14653	0.979157	0.735964	0.0013801	0.258261	0.933183	0.197205	0.416638
cstA	-0.436858	0.658346	1.05915	0.0727724	3.09965	0.00148984	2.25899	6.81417e-05	3.15089	0.00339962	-2.4147	2.90377e-18	-0.680293	0.9215	-4.07259	5.36e-33
cueO	1.31635	0.0321427	-0.116758	0.871273	1.18458	0.0325527	0.38964	0.595856	1.4867	0.542211	-0.560544	0.144251	-0.0826345	0.992639	-1.66142	4.88e-06
cueR	0.899547	0.165107	-0.719269	0.272499	0.201265	0.643793	-0.957851	0.11516	0.0629165	0.994034	1.36546	0.00041483	-0.300603	0.908488	1.27506	1.68e-06
curA	0.978319	0.131444	0.414981	0.557014	1.35986	0.00414487	0.982081	0.123024	0.600828	0.908082	-0.321795	0.238152	-0.778315	0.63023	-1.1063	0.000112014
cusA	0.796722	0.130335	-0.384378	0.495672	-0.891308	0.0217093	-0.17575	0.834812	0.0582943	0.994034	0.011289	0.986959	-0.26389	0.934116	0.133388	0.701282
cusB	-0.526623	0.605693	-0.91918	0.0652215	-1.39622	0.0107417	0.227174	0.809838	0.566627	0.878522	0.603835	0.207568	-0.530364	0.834571	0.277179	0.647615
cusC	0.180996	0.902136	-1.74268	0.00260804	-2.15467	0.00415002	0.261333	0.829808	-0.886785	0.734237	0.674336	0.214985	-1.25767	0.64951	0.647054	0.199923
cusF	-0.199992	0.911933	-1.80894	0.0225372	-0.870993	0.220614	-0.198229	0.834795	0.601714	0.890424	2.09332	0.0464891	0.0119057	1	0.933329	0.251037
cusR	-0.345992	0.621804	0.168971	0.847569	-0.426026	0.377928	-0.0203918	0.98447	-0.255719	0.948695	-0.344536	0.178734	0.304236	0.913345	-0.0660606	0.837729
cusS	-0.2928	0.660617	0.0172373	0.989518	-0.780302	0.0587322	-0.607213	0.252089	-0.895163	0.527553	-0.158364	0.676956	0.0326084	1	-0.0873435	0.782034
cutA	-0.387568	0.603594	-0.0060668	1	0.730993	0.0640114	0.869647	0.383968	-0.165894	0.969704	-1.16195	4.86729e-07	0.597138	0.730726	-1.21004	1.13e-06
cutC	0.000809821	1	-1.60922	0.0685567	0.638548	0.349224	-1.12044	0.205519	0.067176	0.994034	0.451527	0.0920342	0.288786	0.933183	0.206357	0.466177
cvpA	-0.405722	0.69334	1.86298	0.112615	-0.726796	0.397489	-0.91776	0.282488	1.40617	0.552009	-3.77098	1.57413e-29	0.211229	0.95753	0.672516	0.450983
cvrA	-0.193611	0.760965	-0.451855	0.547055	-0.0742312	0.894024	0.257817	0.735937	-0.762198	0.71839	0.0787576	0.796868	-0.85515	0.679208	0.196078	0.486196
cyaA	0.0788962	0.954753	-0.95636	0.302485	0.74219	0.18915	0.0695977	0.96085	-0.335543	0.948695	0.572998	0.0350035	0.135157	0.98424	0.20768	0.587163
cyaY	-0.123324	0.9037	-1.23448	0.00963914	-0.456982	0.295348	-0.52245	0.453123	-0.0835889	0.988815	1.61959	4.56633e-10	0.423142	0.851788	0.596731	0.0309029
cybB	-0.453233	0.469608	0.0897499	0.916563	-0.965353	0.111074	0.572641	0.329079	0.13067	0.982879	-1.8438	4.30754e-11	0.584403	0.836196	-1.45007	1.75e-07
cycA	1.00244	0.210379	-0.355081	0.644429	2.52599	0.00074706	0.262565	0.815235	1.00764	0.71469	-0.372194	0.206329	-0.629896	0.89363	-2.07629	7.93e-09
cydA	0.180767	0.861194	1.16559	0.428287	1.41305	0.0518055	1.6299	0.110716	1.81729	0.291853	0.883663	0.00121826	0.15877	0.974404	1.41824	2.77e-06
cydB	0.130952	0.906065	1.35214	0.347276	0.909531	0.111872	1.25517	0.227468	2.05372	0.0991411	0.853754	0.0143318	0.613229	0.825228	1.45199	3.58e-07
cydC	-1.15916	0.0182562	1.52502	0.0351109	0.471018	0.351169	1.84547	0.0307179	0.461119	0.907437	-0.145158	0.648576	-0.158008	0.959762	0.0573138	0.864599
cydD	-0.973186	0.0740154	0.863401	0.249418	0.0660854	0.918475	1.38931	0.0395002	0.203044	0.969704	-0.450243	0.0545001	0.916348	0.521198	-0.57594	0.0170179
cydX	0.292155	0.763132	0.549491	0.719154	1.3628	0.00897362	0.478998	0.728105	1.73994	0.242179	1.86429	7.19943e-08	1.40804	0.675142	2.21795	3.78e-14
cynR	-1.2573	0.0262501	-0.113592	0.865146	-0.15276	0.84722	0.771072	0.154216	-0.633424	0.774159	-0.0266704	0.957238	0.932728	0.521198	-0.8972	0.000762854
cynS	-0.421967	0.560428	-0.297492	0.563758	0.0205872	0.980109	0.105987	0.915524	-3.87901	0.0280835	1.48691	1.76429e-06	0.242528	0.93966	0.658365	0.07859
cynT	-0.615845	0.425678	-0.549834	0.329584	-0.701883	0.0761817	0.292292	0.671561	-3.2516	0.0691277	0.874133	0.0103137	-0.055866	0.999835	0.229	0.577895
cynX	-0.647385	0.26907	-0.130237	0.856065	-0.401449	0.290981	0.401376	0.506678	-3.35124	0.0463843	0.511157	0.231688	-0.18276	0.95753	0.509	0.164708
cyoA	-0.355067	0.676544	0.793283	0.481661	1.34957	0.00721277	2.50094	0.001668	2.84132	0.078333	-2.10286	2.17221e-09	0.666687	0.916612	-3.1724	5.81e-20
cyoB	-0.432641	0.608382	1.09198	0.288279	1.22091	0.0142015	3.06649	0.000107874	3.0581	0.0374267	-1.56571	8.1034e-08	0.37206	0.964071	-2.62563	4.6e-10
cyoC	-0.433607	0.581177	1.23117	0.156469	1.28193	0.00433339	2.90732	1.55425e-06	2.64767	0.0233981	-1.20279	2.77511e-05	0.208288	0.989549	-2.72886	3.27e-10
cyoD	-0.190914	0.831136	1.27281	0.131697	1.46534	0.000500964	2.56933	1.73203e-05	2.25336	0.0367826	-1.6376	1.91644e-07	0.246446	0.986652	-2.56056	1.21e-09
cyoE	0.242429	0.781192	0.627731	0.481671	1.75946	0.000458225	2.80001	2.68893e-05	1.39279	0.415943	-0.929543	0.0158524	0.0517023	1	-2.67991	8.29e-11
cysA	-2.45403	0.00306235	0.60345	0.619689	-1.04275	0.383931	1.49782	0.0679923	-2.10852	0.126529	-0.268273	0.667243	-1.44069	0.60389	3.25083	1.78e-07
cysB	-0.441011	0.487945	1.3425	0.0329357	-0.303281	0.68347	2.22843	0.00102652	-0.981044	0.665554	-1.98492	5.53202e-09	-0.867585	0.797117	-3.38833	2.92e-29
cysC	-3.20525	0.00315241	0.552438	0.758713	-0.988299	0.456977	2.2649	0.062709	-2.74302	0.0136398	-1.41138	0.0364848	-1.86728	0.280216	2.24004	5.65e-07
cysD	-3.03894	0.0143894	0.146144	0.94962	-0.870476	0.547498	2.07891	0.0703958	-1.42805	0.559021	-1.62035	0.0587482	-1.27674	0.64951	2.93637	1.78e-07
cysE	-0.0700588	0.942106	-1.02551	0.0850643	0.664948	0.103926	0.346488	0.711433	0.165633	0.969735	0.124262	0.66366	0.456802	0.861264	0.00194379	1
cysG	-0.340034	0.553588	0.992167	0.0726044	-0.33205	0.49619	1.40611	0.0173998	-0.112428	0.982144	-1.13078	2.27938e-06	-0.346408	0.870263	-0.963738	1.3e-05
cysH	-3.27369	3.17974e-05	1.16913	0.383435	-0.34638	0.798922	3.15554	0.0115693	-2.20453	0.230372	-0.374801	0.517414	-1.27496	0.637112	3.56784	1.04e-12
cysI	-3.4338	0.000260254	1.2116	0.370085	-0.0908929	0.957991	3.21239	0.00835162	-1.73127	0.310823	-0.165382	0.847864	-1.24001	0.675142	3.61778	8.83e-11
cysJ	-3.16131	0.00236279	0.944057	0.514498	-0.00296194	1	2.66854	0.0197758	-1.38928	0.458625	-0.128025	0.89202	-0.416951	0.933183	2.91882	7.37e-10
cysK	-1.91501	0.0467969	-0.543935	0.731369	-0.869911	0.428045	-0.00847705	1	-0.663263	0.884174	0.741191	0.215599	-0.467586	0.929839	2.71904	4.58e-08
cysM	-2.01775	0.000130987	0.528727	0.589671	-1.15348	0.081432	0.728772	0.334419	-1.47356	0.516646	0.0603457	0.913895	-0.663524	0.819273	2.09435	8.41e-07
cysN	-3.17194	0.00407881	0.360613	0.852782	-0.72274	0.622407	2.52479	0.0281235	-2.12054	0.154235	-1.26518	0.108877	-1.69526	0.480276	2.20878	8.86e-06
cysP	-1.83578	0.084186	0.479633	0.720805	-1.35326	0.196938	1.66678	0.0437307	-0.846724	0.770318	-1.06708	0.120534	-0.182492	0.987964	1.358	0.0241315
cysQ	1.27853	0.0629129	-1.12867	0.140096	2.00058	0.00208653	-1.80788	0.0404737	0.71144	0.905841	-0.104045	0.777178	-0.581534	0.790191	-0.577532	0.0691759
cysS	-0.818772	0.10627	0.570759	0.441719	0.130911	0.826572	0.678517	0.296279	0.315809	0.949028	-1.2416	7.94599e-07	0.639044	0.794343	-0.831295	0.00142022
cysU	-2.25349	0.00557062	0.729217	0.570516	-1.64762	0.13825	1.70231	0.0238702	-1.43687	0.331969	-1.12286	0.101046	-0.375544	0.935103	1.66498	0.00114618
cysW	-2.31004	0.00167491	0.655046	0.586645	-1.19183	0.319864	1.67981	0.0194382	-2.01034	0.100641	-0.940742	0.133536	-1.00444	0.722379	2.19089	0.000225674
cysZ	-1.0138	0.144265	0.339251	0.594825	0.442879	0.339737	0.749197	0.217555	-0.368613	0.916747	-0.47453	0.0523481	0.19646	0.949114	-0.717447	0.00946418
cytR	-1.33579	0.0262501	1.9945	0.00885672	-0.312235	0.506901	0.978889	0.0691105	-0.372923	0.949028	-1.08048	2.16425e-05	0.459581	0.854775	0.147675	0.557262
cyuA	1.98307	0.12765	0.610469	0.31496	-0.27718	0.52134	0.0364146	0.970035	0.68041	0.842999	0.745321	0.00561992	-0.0887455	0.989549	0.298684	0.353193
cyuP	2.075	0.101333	0.458537	0.435434	-0.00319657	1	0.132673	0.866789	1.35108	0.697254	0.778266	0.0035443	-1.56457	0.394687	0.447886	0.113836
dacA	-0.248463	0.763716	0.366516	0.592546	-0.682615	0.131989	-1.01621	0.120791	-0.0119054	1	-1.375	5.85875e-08	1.07762	0.544423	-1.50567	2.04e-09
dacB	-0.5167	0.3204	0.695046	0.163727	-1.18279	0.00739318	1.26196	0.0348427	0.0744451	0.993248	-1.05185	0.000168855	0.0180846	1	-1.1483	5.65e-07
dacC	1.02744	0.0815214	-0.642008	0.571515	0.354922	0.560085	-3.66217	0.00194937	-0.486689	0.931164	0.066877	0.843993	-0.615294	0.797231	-0.500218	0.0911927
dacD	0.492011	0.366161	0.0191865	0.989785	-1.96165	1.05077e-05	-0.718419	0.331166	-0.76662	0.68335	-0.870237	0.00110075	0.181038	0.953798	-0.0648651	0.880972
dadA	0.461592	0.523821	-1.17623	0.338963	2.62454	0.000195851	1.51318	0.0325997	1.35531	0.415943	-0.146095	0.623819	-0.0952705	0.999835	-2.23228	8.96e-11
dadX	0.311802	0.657635	-0.536095	0.645131	2.40936	0.00030295	1.62142	0.0122481	1.27901	0.453132	-0.772542	0.000296605	-0.130428	0.995539	-2.29362	4.24e-11
dam	-0.390246	0.515483	0.864702	0.0882378	-0.0802521	0.885989	0.13846	0.853363	-0.693545	0.787169	-0.0623621	0.866631	0.00750045	1	0.469463	0.0730146
damX	0.17429	0.857844	1.28361	0.0768487	0.326048	0.589287	0.424591	0.613115	-0.312464	0.950767	0.395771	0.1116	-0.0970496	0.993516	0.507518	0.0466531
dapA	-0.449729	0.533953	-0.0857842	0.938905	0.151753	0.817537	-0.279585	0.774481	0.401085	0.932164	-0.0424607	0.906165	0.460583	0.890416	0.35509	0.209531
dapB	0.44477	0.462946	0.171036	0.826523	1.4663	0.000196154	0.882011	0.201831	0.226665	0.951565	-0.238546	0.379515	-0.307352	0.932684	0.283551	0.281267
dapD	-0.192109	0.794846	-0.10182	0.910109	0.670418	0.15687	1.41268	0.0405088	0.174539	0.969704	-0.128559	0.632256	0.403677	0.919229	-0.197658	0.462654
dapE	0.641849	0.312127	-0.78607	0.14121	0.625967	0.169481	-0.352241	0.609414	0.672162	0.862096	-0.210873	0.456853	-0.382095	0.861264	-0.739642	0.000635182
dapF	-0.641	0.290664	-0.105198	0.89851	0.705103	0.124664	0.545136	0.487562	0.29908	0.948695	-0.185426	0.590381	0.157675	0.966104	-0.624747	0.0324661
dauA	-0.18219	0.826377	0.800757	0.17488	-0.518412	0.227526	-0.703206	0.345416	-0.560904	0.840453	1.59548	1.46125e-12	0.503541	0.834571	0.971409	0.000615155
dbpA	0.267386	0.730223	0.226427	0.757364	0.390745	0.399752	1.21283	0.0382217	-1.04654	0.680224	-0.654829	0.0427736	-0.641336	0.715138	-0.787043	0.00099369
dcd	-0.279972	0.617004	1.11226	0.0642336	0.403851	0.373892	-1.33277	0.15058	0.90597	0.620794	-0.23637	0.371475	0.387079	0.913603	-0.671088	0.00368814
dcm	-0.612722	0.232902	0.535095	0.340987	-0.197166	0.735982	-0.183595	0.819754	-0.107762	0.988815	-1.2363	1.87212e-07	0.435787	0.844311	-1.03008	1.16e-06
dcp	0.128779	0.901291	0.17142	0.829634	0.996277	0.0122364	-0.618094	0.444292	0.414068	0.926134	0.333072	0.165486	0.127821	0.9858	0.810122	0.00237093
dcrB	-0.665555	0.270207	-0.425109	0.523924	-0.251744	0.685988	-0.295854	0.69099	-0.442068	0.916204	-0.638807	0.00835038	-0.259111	0.955482	-1.06996	2.95e-05
dctA	-1.24018	0.246793	-1.00981	0.227808	0.637096	0.581688	0.33888	0.744485	3.23389	0.0198604	-1.16925	0.0681913	0.444825	0.935623	0.218409	0.588845
dctR	1.23523	0.303424	0.116176	0.892257	-0.211675	0.856778	-0.232763	0.85121	-0.416245	0.950767	0.204461	0.69138	-0.251254	0.975563	-0.0424866	0.955895
dcuA	0.273879	0.804947	4.3209	0.00201607	0.635283	0.214407	2.01897	0.00145411	1.29964	0.516646	1.34228	3.81344e-06	0.519373	0.890416	0.401653	0.274685
dcuB	-0.721026	0.317802	-0.957414	0.368428	-0.588662	0.189913	-1.34213	0.00949944	1.35142	0.517254	3.36246	4.3845e-06	0.594215	0.794343	2.92474	1.66e-19
dcuC	-1.03076	0.4251	4.43204	0.00201607	0.520246	0.556293	-0.059296	0.945358	-0.174857	0.969704	0.212146	0.678104	-1.62434	0.6414	2.16563	2.86e-06
dcuD	-0.678105	0.338684	-0.502512	0.411643	-1.11648	0.00401725	-0.356119	0.678864	-0.839505	0.623028	0.19273	0.523852	-0.201759	0.974404	0.292067	0.564203
dcuR	-0.532793	0.484169	-0.0170722	0.989659	0.409734	0.374122	0.118625	0.896304	0.373358	0.928624	0.0449094	0.898709	0.0119361	1	-0.031054	0.942214
dcuS	-0.757899	0.300392	0.234076	0.6953	-0.401181	0.359912	0.628299	0.286948	0.170287	0.969704	-0.562476	0.0193158	0.237092	0.933183	-0.249538	0.325115
dcyD	-0.0112457	1	-0.248331	0.780434	-0.92714	0.141963	0.0378132	0.975138	-0.0425759	1	0.217128	0.531003	-0.661213	0.715138	0.181733	0.449159
ddlA	0.367611	0.597071	1.16151	0.0610842	0.647116	0.220614	-0.28961	0.728774	0.798731	0.769042	0.23561	0.467523	0.236861	0.93676	-0.137526	0.596632
ddlB	-0.619724	0.456254	1.57393	0.0289823	0.0192869	0.98559	0.925888	0.147939	0.909321	0.632592	0.276375	0.303209	-0.0164794	1	0.925476	0.00043714
ddpA	1.09572	0.168822	-0.368688	0.561999	2.21322	0.00755553	0.683837	0.277337	0.687624	0.867556	-1.64131	2.42958e-09	-0.971674	0.644709	-3.17883	2.63e-10
ddpB	0.628092	0.265392	-0.468101	0.477398	1.53042	0.0214371	0.194509	0.815931	0.424577	0.932164	-0.974765	0.00319596	-0.987666	0.552267	-2.14673	9.76e-09
ddpC	0.655773	0.266736	-0.169243	0.789287	1.63832	0.00174067	-0.214651	0.764394	-0.212528	0.969704	-0.543326	0.0671035	-0.785113	0.611697	-0.512856	0.0771247
ddpD	0.686072	0.252336	-0.198525	0.780161	1.33641	0.031991	-0.759862	0.167159	-0.183387	0.973214	-1.19174	0.00279114	-1.6223	0.155286	-1.42625	9.51e-05
ddpF	0.7401	0.186466	-0.931844	0.149919	0.677221	0.246008	-1.39616	0.0141491	-0.294461	0.948695	-0.242359	0.477201	-1.9409	0.191574	-0.348335	0.25462
ddpX	1.70836	0.0108814	-0.670032	0.302804	1.97809	0.021968	0.891955	0.226455	0.738514	0.84679	-2.16472	1.05566e-11	-0.523864	0.877808	-3.86391	7.35e-13
deaD	-0.547215	0.545814	-0.41781	0.713369	-0.839849	0.175605	-0.171494	0.897204	-0.570226	0.891847	0.668626	0.102925	0.49592	0.867598	0.01363	0.981327
decR	0.772895	0.194424	-0.869326	0.0692659	1.62222	0.00147588	0.343174	0.60363	-1.40573	0.472846	1.49188	1.56415e-06	-0.75967	0.870926	1.25591	3.67e-08
dedA	-0.560969	0.504742	-0.204115	0.795004	0.409233	0.402465	0.49089	0.515579	0.116864	0.985753	-0.327493	0.167299	-0.206453	0.95753	0.0392006	0.903704
dedD	0.0414236	0.980813	0.961569	0.159973	0.784688	0.124907	0.591161	0.436188	0.611511	0.83408	-0.38028	0.173024	0.173117	0.970552	-0.950379	3.99e-05
def	0.811173	0.247774	-0.816056	0.222193	1.54926	0.000585514	-1.15651	0.170472	0.447332	0.948695	-0.205162	0.477355	-0.255247	0.947924	-0.790166	0.00211711
degP	-2.34118	0.0717569	-0.717175	0.317704	-0.98504	0.416087	-1.1582	0.278027	1.16488	0.840453	-1.50897	3.43492e-10	2.03169	0.491378	-2.92206	1.24e-10
degQ	0.86415	0.150893	-0.157628	0.848973	0.974578	0.026444	-0.199333	0.829808	0.295302	0.952054	-0.622416	0.0393897	0.094302	0.988496	-1.0353	1.04e-06
degS	-0.130273	0.851583	0.53006	0.322825	-0.60906	0.127328	0.220301	0.762722	-0.959895	0.559021	-1.25027	2.42249e-08	0.597397	0.739444	-0.288144	0.293433
deoA	-0.440843	0.652612	-0.408007	0.606327	0.987375	0.0730546	-0.226268	0.808373	0.712304	0.868254	0.827915	0.000260903	0.132551	0.979709	0.887932	0.00223607
deoB	-0.0670719	0.966769	-1.63146	0.0369158	1.27329	0.0138934	-1.4672	0.0623325	0.552597	0.918558	1.38748	6.77675e-08	-0.0962616	0.998022	0.203236	0.612817
deoC	-0.0991736	0.94888	-0.696821	0.313313	1.07032	0.034301	-0.0108754	0.997296	0.40825	0.948695	1.67871	7.16705e-15	0.110649	0.9858	1.20361	0.000223629
deoD	0.201895	0.832526	-1.04891	0.227808	1.05987	0.0327158	-0.231579	0.85017	1.1424	0.721412	-0.185432	0.528109	0.384663	0.905826	-0.505326	0.0764191
deoR	-0.0523978	0.955077	-0.000152594	1	-0.812054	0.100323	-1.36496	0.0576971	-0.207056	0.960633	-0.0188422	0.966159	0.312918	0.886833	0.0332623	0.922791
der	0.334363	0.652968	-0.20218	0.82329	-0.193254	0.748902	-0.71129	0.420325	0.334054	0.950845	0.282239	0.232755	0.0693199	0.998151	-0.609541	0.0344844
dfp	-0.512376	0.360402	-0.20074	0.853754	0.749448	0.0712752	0.781708	0.307413	0.778384	0.779447	-0.368608	0.179188	0.838703	0.679208	0.437547	0.187912
dgcC	3.60331	5.61849e-05	1.4557	0.169117	-0.505209	0.339155	-0.388182	0.517257	1.14207	0.474699	-0.0702956	0.908029	-0.133536	0.985507	0.206248	0.523382
dgcE	-1.10993	0.04977	-1.01795	0.19725	0.868408	0.046904	0.308699	0.733162	-0.513871	0.903594	0.247027	0.376531	-0.0137768	1	-0.542931	0.0272628
dgcF	-0.123343	0.9037	-0.187698	0.784573	-0.420286	0.488462	0.292611	0.707751	0.0700842	0.994034	1.04769	3.10734e-05	0.000923093	1	0.754988	0.0121059
dgcI	-0.204359	0.924766	-0.326035	0.717488	-1.55623	0.00398775	1.16312	0.130957	-1.27595	0.60068	0.19476	0.70765	-1.15856	0.70395	-0.52225	0.189248
dgcJ	-0.259691	0.779492	-0.745713	0.275898	0.0198233	0.981522	-0.425183	0.623318	-0.464385	0.903594	-0.678724	0.014649	-0.802857	0.703101	-1.22135	0.00472995
dgcM	0.819712	0.443774	-1.07113	0.0543758	0.571827	0.184065	-0.0591286	0.945387	-0.512296	0.926017	-0.317204	0.300245	-0.206231	0.959762	-1.4315	6.17e-07
dgcN	-0.721859	0.275671	-1.01596	0.0719363	-2.00147	0.000272045	0.599482	0.5184	-0.393214	0.933173	0.075518	0.852554	-0.917911	0.754661	0.142048	0.71053
dgcP	-1.0854	0.0415514	-0.884993	0.192819	-0.129732	0.80524	0.587745	0.615239	-0.692042	0.83243	0.0927829	0.76089	0.322005	0.891381	0.144032	0.689167
dgcQ	0.55404	0.439437	-0.802843	0.292147	-0.15985	0.785624	-0.859827	0.166217	-0.802637	0.830583	0.621578	0.0350351	-0.382745	0.914032	-0.841204	0.000105795
dgcT	-0.225177	0.861194	-0.2971	0.758713	0.555193	0.353984	0.750323	0.305495	-0.317638	0.948695	-1.22295	0.0601095	-1.01254	0.72817	-0.105036	0.833865
dgcZ	-0.274429	0.801703	-0.958814	0.189122	-1.43284	0.0202331	0.726269	0.331014	1.43095	0.711274	-3.69178	6.27177e-44	0.444222	0.897995	-4.61015	1.99e-53
dgkA	0.685737	0.289708	-0.314404	0.570998	-0.0724965	0.873917	-0.807883	0.287848	-0.0218673	1	-0.162568	0.581515	-0.0193511	1	-0.381974	0.204794
dgoA	-1.31843	0.00530996	-0.175834	0.759171	1.67389	1.67994e-05	1.24405	0.0945083	1.02638	0.685774	0.306312	0.416366	1.15787	0.663473	-0.124283	0.787599
dgoD	-0.641557	0.233908	-0.0628201	0.931595	1.48444	0.000867871	0.175139	0.829808	0.304725	0.944193	0.291237	0.450537	1.12862	0.703101	-0.296055	0.359416
dgoK	-1.0292	0.0265496	-0.233531	0.706169	1.34851	0.00112785	0.76885	0.299507	1.15269	0.56833	0.379453	0.22432	1.27293	0.641375	-0.282891	0.412664
dgoR	-0.886631	0.110271	-0.80361	0.124065	1.28963	0.000908467	0.412034	0.635929	1.26872	0.527553	0.489004	0.106051	0.918665	0.7587	-0.102513	0.787599
dgoT	0.31145	0.670211	-0.342795	0.516752	-0.533245	0.245123	-0.537319	0.514856	0.017407	1	0.507928	0.263447	0.754136	0.851788	-0.024759	0.96967
dgt	0.304835	0.619937	0.395095	0.500821	-0.181286	0.710054	0.46544	0.453463	0.884311	0.635636	-1.0072	8.228e-06	-0.147991	0.962428	-1.30238	6.15e-07
dhaK	-0.0330402	0.988464	1.5618	0.0149448	-0.592355	0.46195	0.382838	0.577669	0.980597	0.61303	0.201285	0.475058	0.370832	0.877808	0.544913	0.0234653
dhaL	-0.107592	0.923972	1.65135	0.00703984	-0.83823	0.298672	0.25195	0.76168	0.976741	0.564591	0.371235	0.144352	0.229522	0.945653	0.207668	0.533528
dhaM	-0.314584	0.615759	1.58676	0.00697705	-0.763797	0.315783	-0.690781	0.415331	0.599512	0.84679	0.696854	0.00987381	0.266594	0.933183	0.0460158	0.892268
dhaR	-0.230942	0.74098	-0.0308357	0.975571	-1.41176	0.000198044	-0.048076	0.967237	0.306021	0.933173	0.0137228	0.985087	-0.338093	0.932684	0.00423432	0.998572
diaA	-0.163834	0.872646	0.958532	0.0986462	0.336636	0.495488	-0.0886046	0.936253	0.428088	0.938817	-0.725802	0.00523251	0.294447	0.933751	-0.805281	0.000316442
dicA	-0.125822	0.874282	-0.662222	0.291519	0.92124	0.147998	0.28482	0.812644	-0.565826	0.83243	0.112099	0.706915	0.816417	0.625538	0.495206	0.0588088
dicB	0.299214	0.951327	-1.74335	0.340987	-4.43843	0.0186586	-0.426956	0.815931	0.310633	0.979157	1.4961	0.278998	0.282299	0.979328	3.41522	0.0494288
dicC	-0.438055	0.909839	-1.98691	0.255523	-1.76235	0.282949	0.683752	0.621266	-0.57652	0.933173	2.83367	0.132354	-2.632	0.314824	0.653518	0.525482
dinB	-0.221189	0.741642	-1.46759	0.00407667	-0.240736	0.587406	-0.244736	0.786594	-0.0176173	1	0.631576	0.00874874	0.589386	0.744702	-0.577022	0.00760036
dinD	-0.165966	0.901291	1.08782	0.041877	0.00667209	0.99724	0.127396	0.897204	0.444669	0.933173	-1.0676	5.43336e-05	1.37866	0.327098	-1.74592	1.74e-06
dinF	-0.0119867	0.997238	0.296058	0.673622	-1.10993	0.0187317	0.925225	0.211681	0.163143	0.969704	-0.974634	9.26206e-05	0.635083	0.797231	-1.21838	0.000199369
dinG	-0.878201	0.118801	0.103964	0.908696	0.318451	0.555066	0.988649	0.169283	1.08273	0.685774	0.0613947	0.857078	1.12093	0.60389	-0.408307	0.11513
dinI	0.0123869	0.998696	-0.322642	0.561999	-1.33076	0.0115621	0.599534	0.39128	0.287584	0.938817	-1.56502	1.67119e-05	1.01661	0.641375	0.320492	0.481278
dinJ	-0.0917372	0.957455	-2.10275	0.000487614	0.547981	0.348992	-1.13166	0.0859591	-0.0638041	0.999153	-0.229996	0.51604	-0.657504	0.834571	-1.15491	6.86e-08
dinQ	-0.381557	0.892396	-1.63368	0.254957	1.25076	0.283245	-1.13253	0.368517	2.76447	0.580089	-0.0067331	1	1.08189	0.870926	-2.05068	0.138355
djlA	-0.138528	0.890364	-0.179557	0.82091	0.599305	0.124737	0.368174	0.610509	-0.713504	0.746903	-0.0159667	0.972532	-0.645921	0.768613	-0.48602	0.0801765
djlB	-0.935656	0.274298	-1.38796	0.0690821	-1.22193	0.00132404	0.128425	0.917797	-1.2599	0.399006	1.06214	0.0104921	-1.85439	0.435685	0.499671	0.548148
djlC	0.467775	0.52717	-0.357353	0.564975	-0.232477	0.553918	-0.144868	0.843606	-0.418174	0.890424	0.146859	0.704936	-0.937702	0.63023	0.0897003	0.856378
dkgA	0.894788	0.31942	-0.964513	0.144413	1.69707	0.0168899	0.566108	0.460845	0.873517	0.869649	-0.336424	0.455069	-0.40964	0.89363	-2.09431	2.58e-05
dkgB	0.530158	0.583903	-1.0728	0.139857	-1.8018	0.00211257	0.141154	0.91096	0.295006	0.969001	0.941839	0.0019353	-0.180513	0.953798	0.864239	0.00117901
dksA	0.869668	0.248768	0.173009	0.870888	0.830234	0.140436	-1.64387	0.129517	1.04487	0.770318	-0.713416	0.00234961	-0.122886	0.987964	-0.688606	0.0036501
dld	-0.0202811	0.995789	0.56022	0.462894	1.0135	0.0506929	0.701337	0.456681	1.00585	0.659103	0.544351	0.0396667	0.359483	0.943504	0.757349	0.003227
dmlA	0.116834	0.910107	0.290661	0.68106	0.730568	0.0528865	0.614327	0.336383	0.693876	0.787169	0.421604	0.101327	-0.328866	0.904329	0.108871	0.817627
dmlR	0.0153341	0.998571	0.770086	0.346492	1.69676	0.000727812	1.56784	0.00131433	0.609716	0.905841	-0.493731	0.0555943	0.257001	0.949114	-1.69749	1.2e-06
dmsA	-1.50327	0.0972146	2.11272	0.0944091	-0.949528	0.0632227	0.759121	0.298223	0.571322	0.839272	-0.552578	0.259734	0.783032	0.622482	-0.279969	0.468405
dmsB	-1.3268	0.09177	2.18367	0.0665306	-0.856997	0.0115486	0.416884	0.516108	0.761571	0.614803	-0.811738	0.0855809	0.862739	0.620149	-0.605531	0.10878
dmsC	-0.194809	0.772758	1.97468	0.040721	-0.236842	0.559993	0.0815567	0.934735	0.0764215	0.988815	-0.803455	0.0309082	0.276272	0.933183	-0.858904	0.0033527
dmsD	-0.173066	0.821166	0.606088	0.26711	0.264613	0.593118	0.45454	0.503329	0.160043	0.973162	-0.667211	0.0351621	0.0244717	1	-0.635654	0.0737665
dnaA	0.398112	0.576179	0.0572196	0.958574	0.434671	0.451718	-0.437525	0.624793	0.098	0.988815	0.487442	0.0961409	-0.0849964	0.998022	0.656702	0.0273009
dnaB	-0.928851	0.10967	1.1706	0.0686129	-0.370836	0.44742	0.562268	0.494403	-0.131683	0.987845	-0.642612	0.00957752	0.478531	0.836196	0.0272521	0.944541
dnaC	0.170841	0.805291	-0.422887	0.526949	0.472126	0.235745	-0.203353	0.815443	-0.358247	0.933173	-0.254698	0.512481	-0.50438	0.877808	-0.468472	0.137389
dnaE	0.204739	0.808029	0.666267	0.333902	0.0456776	0.952133	-0.110975	0.912988	-0.0454474	0.999153	-0.390957	0.168683	0.0667735	0.998151	0.664214	0.020929
dnaG	0.708689	0.271987	-0.915489	0.234123	-0.76718	0.106498	-0.609149	0.515459	-0.437114	0.933173	0.165883	0.571484	0.49529	0.868149	0.108546	0.742087
dnaJ	0.868388	0.426372	-1.05361	0.302485	1.33953	0.152371	-2.05295	0.00210567	-0.242796	0.973162	0.127387	0.792564	1.50587	0.346169	-0.279613	0.406706
dnaK	1.05578	0.379764	-1.85224	0.0694845	2.13589	0.0810172	-4.02597	3.27982e-05	-0.377233	0.960633	1.15351	0.0232792	1.49802	0.489059	1.79485	2.13e-08
dnaN	0.0682075	0.952892	0.412886	0.551323	-0.12039	0.858116	-0.148643	0.889015	0.121771	0.983375	0.281644	0.238542	-0.13588	0.983583	0.701684	0.00501311
dnaQ	0.285579	0.633867	-0.493618	0.422794	0.272252	0.559202	-0.766841	0.27956	-0.455893	0.917037	-0.618191	0.0103411	-0.0134857	1	-1.03113	0.000380406
dnaT	0.263184	0.689915	-0.473802	0.426319	0.597488	0.124065	-0.285005	0.744485	-0.431432	0.916204	-0.364579	0.236128	-0.556743	0.861145	-0.355985	0.215209
dnaX	-0.658959	0.254492	0.863001	0.226563	0.550951	0.254953	1.47078	0.0616963	-0.00908268	1	-0.456243	0.135522	0.631359	0.791717	-0.958533	0.000643188
dosC	0.870769	0.355552	-0.542798	0.652087	1.72295	0.0163411	-0.054647	0.967664	-0.180935	0.988815	-0.690862	0.177526	-2.12654	0.191574	-1.06853	0.0270099
dosP	0.363131	0.781192	-0.298002	0.837	1.87949	0.0117433	0.89134	0.400765	-1.1727	0.792428	-0.416137	0.424856	-2.08411	0.182968	-0.439752	0.284019
dpiA	-0.482202	0.451714	0.347163	0.667175	0.00578946	0.998055	-0.0274633	0.978064	-0.482038	0.868187	0.559317	0.0592618	-1.37905	0.574366	0.653246	0.110004
dpiB	-0.265571	0.676544	-0.930919	0.16213	0.406499	0.382695	0.198184	0.784434	-0.0609394	0.993248	0.193287	0.547565	-1.39049	0.532375	0.00304822	1
dppA	0.532314	0.602755	5.18388	1.24741e-06	2.30177	0.000458035	3.63539	4.45356e-08	1.677	0.67084	-3.26949	1.74359e-14	-0.0870815	1	-5.23801	1.5e-61
dppB	-0.136505	0.933444	5.02312	1.25288e-07	1.64783	0.00530738	2.91356	5.79029e-10	1.534	0.781906	-2.834	1.54799e-08	0.250279	0.986101	-6.02885	3.73e-59
dppC	-0.229506	0.855412	4.62514	8.87111e-08	1.78311	0.00313676	2.33109	8.94906e-08	0.95697	0.91134	-2.56786	1.38e-09	0.165165	0.996355	-5.68983	9.55e-45
dppD	-0.254018	0.854871	5.31262	9.71933e-08	1.95861	0.00371648	2.56478	6.54434e-09	0.689496	0.948695	-2.58169	7.80189e-12	0.160661	0.996994	-4.85864	2.57e-53
dppF	-0.23	0.872215	4.68543	5.23189e-07	1.99619	0.00589299	1.91428	1.93348e-05	0.211343	0.988815	-2.48706	5.3573e-11	0.256831	0.982737	-4.39498	8.29e-53
dps	1.04501	0.227388	-1.62054	0.157816	2.58768	0.00779336	-2.80913	0.000113691	1.98774	0.427686	0.64836	0.0955163	-0.280578	0.950107	0.735863	0.0735654
dsbA	-0.35198	0.671593	1.1618	0.0259138	0.271885	0.641869	-0.350975	0.708401	0.381919	0.949028	-2.49564	6.41614e-29	1.1688	0.541861	-1.87203	1.35e-17
dsbB	-0.193201	0.765123	-0.0961015	0.91593	-0.369468	0.402465	0.577537	0.331014	0.334517	0.930887	-0.184929	0.544718	0.255571	0.932843	-0.609289	0.0196562
dsbC	-0.120549	0.875688	-0.410908	0.541982	0.0526165	0.922065	-0.352409	0.619797	0.62135	0.820355	0.0953853	0.760086	0.112697	0.985507	0.69965	0.00728623
dsbD	-0.846208	0.0762164	1.13315	0.0304183	0.748835	0.079669	1.18167	0.190683	-0.0635227	0.996668	-1.25214	2.08341e-07	0.425574	0.836196	-1.37466	1.82e-06
dsbG	0.282373	0.666846	0.158129	0.804057	0.773513	0.0439775	0.124216	0.883357	0.172103	0.969704	-0.823588	0.00550942	-0.844029	0.64951	-1.36551	2.38e-05
dsdA	0.244418	0.722984	-0.168823	0.804057	0.307592	0.584374	-0.168526	0.819754	-0.604843	0.779447	-0.690935	0.239085	-0.95566	0.6414	0.476707	0.104345
dsdC	-0.251673	0.741642	-0.455843	0.489941	0.748859	0.372851	-0.923709	0.0718444	0.0573202	0.99727	0.762348	0.0396462	-2.50807	0.314824	0.502279	0.154849
dsdX	0.447645	0.522883	-0.413979	0.47846	0.17419	0.844151	-0.271656	0.72681	-0.841678	0.745798	-0.996893	0.114317	-2.12885	0.406363	-0.456914	0.190594
dsrB	1.21066	0.0916364	-1.78535	4.93185e-05	0.907273	0.0667969	-0.999502	0.148291	-0.0589098	0.999153	-0.924518	0.0368852	-0.956371	0.768613	0.587357	0.131856
dtd	0.424271	0.506517	-1.10474	0.0280563	0.642441	0.125404	-0.938565	0.277385	-0.131476	0.977476	0.371078	0.221454	0.340717	0.887501	0.720628	0.00308463
dtpA	-1.23104	0.142763	-1.23297	0.449562	-1.45443	0.131989	-0.129342	0.904433	-0.101585	0.997065	2.14221	5.33757e-09	-0.0600215	0.999835	2.24559	3.28e-23
dtpB	1.01667	0.213149	-1.46944	0.0604419	1.28827	0.0289005	-0.100574	0.92779	0.479206	0.932164	1.15284	3.01282e-06	-0.412525	0.862245	0.78062	0.00477239
dtpC	0.266437	0.727132	-0.78471	0.105179	-0.536728	0.178722	-1.24309	0.00780568	-0.641796	0.771249	0.567075	0.134585	-1.1996	0.653437	0.586937	0.0477301
dtpD	0.100222	0.931537	0.0209417	0.994472	-1.52214	0.0527554	-0.585567	0.29618	-2.04594	0.210395	0.816364	0.000662249	-0.0481707	1	0.502283	0.0661819
dusA	-0.391962	0.527275	0.798196	0.171068	-0.119015	0.815676	1.49086	0.00476264	0.101817	0.988815	-1.43408	1.05433e-09	0.50692	0.790191	-1.84957	1.34e-12
dusB	-0.642292	0.300008	2.30823	0.0300832	-0.962002	0.139272	0.947306	0.335626	0.0286188	1	-0.503535	0.0734049	0.601475	0.834571	0.637947	0.0347459
dusC	-0.102785	0.909683	0.552336	0.26296	-0.846952	0.0289005	-0.581897	0.374738	-0.253294	0.951869	-0.668701	0.0291976	-1.54809	0.567875	-0.0176006	0.972037
dut	-0.457276	0.4923	1.13578	0.0599824	0.671346	0.0756857	0.736709	0.207181	0.486698	0.916204	-0.93786	0.000223646	0.405717	0.89363	-0.225565	0.421959
dxr	-0.37775	0.654921	-0.0517806	0.953064	0.438322	0.388581	-0.239453	0.767475	0.378157	0.923937	0.391589	0.0807166	0.122836	0.986101	0.324866	0.230792
dxs	-0.27056	0.776932	0.686287	0.32952	0.462402	0.319909	-0.0134012	0.9947	-0.125155	0.983236	-0.297151	0.260994	-0.330887	0.914666	0.0564879	0.868199
eamA	0.323218	0.584772	0.0967438	0.943339	0.13364	0.82694	0.906323	0.13763	-0.485545	0.910787	-1.22519	6.69592e-06	0.0691261	0.998151	-0.657497	0.00888647
eamB	0.0998995	0.932536	-0.538179	0.557145	-0.0887972	0.846809	-0.320554	0.648995	-0.204905	0.960828	2.50676	2.57419e-22	0.740029	0.739459	1.99196	1.26e-05
ebgA	1.00601	0.183345	1.43905	0.0453549	-0.618417	0.0848651	0.046176	0.967237	-0.20386	0.969704	-0.128714	0.694514	-0.461898	0.89363	0.0438561	0.914293
ebgC	1.16764	0.185994	1.09123	0.217023	-0.567222	0.308617	-1.44784	0.086054	-0.480788	0.932164	-0.61954	0.310189	-0.652766	0.791375	0.0801445	0.930657
ebgR	-0.209796	0.871342	0.813345	0.169144	-0.24234	0.609117	-0.0616788	0.951621	-0.234981	0.969704	1.43721	6.45737e-11	-0.108603	0.987342	1.56949	1.43e-09
ecnA	0.416966	0.865712	0.531742	0.717823	0.480569	0.706204	0.553352	0.692814	0.268886	0.979157	-0.473747	0.602597	0.730112	0.8786	1.41321	0.0573427
ecnB	0.997313	0.166408	-1.21737	0.0223681	0.181705	0.835023	-1.7326	0.0105168	-0.0767254	0.994034	0.413642	0.386397	-0.614134	0.782365	-0.474953	0.17233
eco	0.546772	0.36294	0.716355	0.220433	-0.0778336	0.903783	-0.335507	0.671367	1.23011	0.389074	-1.4027	4.76645e-10	0.552499	0.834571	-0.685423	0.0076426
ecpA	0.381456	0.630208	-0.198835	0.723873	1.53354	0.0292071	0.253681	0.752724	-0.0219027	1	0.724151	0.00766802	-0.889124	0.574366	-0.174081	0.593169
ecpB	0.687672	0.513406	-0.490885	0.514498	0.263595	0.816293	-0.577392	0.44733	-0.934721	0.662532	0.470447	0.556322	-1.58829	0.224978	0.19607	0.753181
ecpC	0.27993	0.695664	-0.308046	0.580311	-0.737421	0.0909413	-0.672853	0.20672	-0.295522	0.948695	0.611458	0.0148196	-1.07458	0.635773	0.205386	0.476886
ecpD	0.671773	0.154972	-0.756068	0.177757	-0.202074	0.651528	-0.519281	0.386557	-0.114254	0.988815	0.699338	0.00770563	-0.553384	0.816799	-0.182963	0.505955
ecpE	0.277244	0.670211	-0.5048	0.374854	-0.456355	0.224269	-0.327334	0.613115	-0.422968	0.916204	0.27531	0.441893	-0.60181	0.787657	-0.0257815	0.954769
ecpR	0.782401	0.652612	-0.170795	0.895263	0.453154	0.76113	0.528988	0.599453	0.288346	0.969735	-0.0570264	0.955652	-1.29706	0.625538	0.0704328	0.925788
eda	-0.308319	0.601058	-0.315775	0.723873	-0.21095	0.646701	-1.40676	0.113729	0.264	0.948695	1.3986	9.86743e-09	0.00515065	1	1.78573	4.16e-15
edd	-0.200812	0.767239	-0.0240348	0.991395	0.0764086	0.894024	-0.500588	0.479275	0.231657	0.950845	0.912306	0.00228382	-0.300146	0.89363	2.4468	3.34e-29
efeB	0.278522	0.714073	0.622039	0.534217	-0.269131	0.595596	0.0825534	0.943633	-1.44532	0.437019	2.15896	4.27275e-10	-0.993569	0.605506	2.92594	6.8e-15
efeO	0.185926	0.821166	0.345464	0.798737	-0.645256	0.24847	-0.128217	0.901867	-2.42976	0.357516	2.27968	5.67356e-22	-0.878926	0.642668	3.25739	5.31e-10
efp	-0.0478832	0.962519	-0.0191441	0.994143	0.56275	0.263261	-0.233666	0.767593	0.243627	0.955531	0.183261	0.583226	0.547729	0.859762	0.151593	0.564677
elaA	0.678915	0.261504	-1.44653	0.02375	1.13976	0.037405	0.116178	0.919556	0.17258	0.969704	0.0901404	0.847864	0.241485	0.941274	0.273911	0.442754
elaB	1.35807	0.0307308	-0.847117	0.29292	1.31899	0.0272895	-1.16541	0.127027	0.121025	0.988815	0.469315	0.169848	-0.560147	0.836196	-0.382518	0.21358
elaD	0.323861	0.787727	1.60013	0.0225069	-0.00463867	1	1.16242	0.135069	-0.539405	0.883241	-1.73274	0.00311802	-0.10348	0.995539	-1.48411	0.00465944
elbB	-0.281995	0.652594	1.28008	0.00884497	0.716729	0.196029	0.0534019	0.963537	0.568546	0.840453	0.128016	0.670153	0.119498	0.987342	0.514407	0.0376522
elfA	1.1459	0.244726	0.431149	0.747475	-0.426176	0.478665	-0.0845516	0.937937	1.49085	0.330198	-0.489479	0.199713	-1.26761	0.60389	-0.0561322	0.934836
elfC	0.18672	0.861194	-1.48459	0.0442983	-0.534662	0.135392	-0.511898	0.407741	-0.757126	0.771249	0.55049	0.0815502	-1.05195	0.605425	0.406895	0.304985
elfD	0.677062	0.59583	-0.784723	0.357785	-1.14238	0.0210177	0.669298	0.334782	-0.288446	0.951869	0.468843	0.529434	-1.72321	0.535242	-0.188351	0.796692
elfG	0.144807	0.878841	-0.85336	0.163727	-0.436143	0.237509	-0.416763	0.480641	-0.705545	0.820355	0.305532	0.333514	-0.762828	0.715138	0.331695	0.374492
elyC	-0.594029	0.338684	1.08288	0.212033	-0.255415	0.524828	0.146219	0.859497	0.143421	0.969735	1.36413	2.77143e-09	0.394752	0.864532	1.16112	8.87e-05
emrA	-0.135061	0.861194	-0.565462	0.445498	-2.44937	4.97288e-08	-1.74346	0.0150546	-0.109284	0.986308	-0.149267	0.658049	-0.817194	0.778114	0.748335	0.00923447
emrB	0.656374	0.185932	-0.302812	0.694641	-1.79143	1.46327e-05	-1.33109	0.0831112	-0.385529	0.929326	0.150449	0.643314	-0.322001	0.933183	0.665432	0.0196578
emrD	-1.18555	0.0271675	-0.0369866	0.985421	-2.22433	0.00123939	-1.24567	0.284862	-0.767245	0.787255	-0.272695	0.395057	0.910944	0.64951	0.469721	0.0513581
emrE	0.150035	0.856896	-2.03411	0.00013727	-0.108201	0.848554	-0.959347	0.158668	-0.303308	0.950254	0.428531	0.285723	0.341136	0.904329	1.31317	0.00603145
emrK	0.292855	0.865712	-1.85634	0.0613971	0.584126	0.291841	-1.01944	0.129024	-0.439362	0.938817	-0.178662	0.78796	-1.15676	0.663899	-1.30572	0.0142407
emrY	0.664803	0.519806	-1.80395	0.0409352	-0.273191	0.635311	0.182129	0.835261	-0.129535	0.988815	0.0378165	0.961819	-2.19331	0.377185	-0.662173	0.180305
emtA	0.515341	0.371506	0.661251	0.206899	-0.176943	0.751369	-0.295466	0.757217	0.151169	0.974604	-0.851565	0.000346984	0.226169	0.947924	-0.733742	0.00358377
endA	0.432334	0.610789	-0.886737	0.0928994	-1.16273	0.00300284	-2.70954	0.000567915	-0.019974	1	1.3359	0.00113863	0.179056	0.966104	1.26753	0.000178712
eno	0.970751	0.15224	-0.19037	0.866763	0.74253	0.195705	-0.586938	0.504034	1.08731	0.770318	-0.230565	0.499624	-0.355376	0.933183	0.0114416	0.986756
entA	-0.0273826	0.992635	1.92282	0.000329803	-0.523712	0.273345	1.47327	0.00787203	-0.464886	0.905841	-0.521361	0.455806	-0.0552586	1	0.137518	0.907608
entB	-0.19737	0.799506	1.95202	0.000898804	-0.661522	0.143967	1.66305	0.0101333	-0.37201	0.938817	-0.65185	0.390832	-0.161945	0.9858	0.457833	0.704515
entC	0.08324	0.9307	0.821564	0.276262	-1.40404	0.0082224	1.51032	0.0238095	-0.762216	0.779447	-0.479954	0.417317	-0.18273	0.9858	0.294741	0.814685
entD	-0.152443	0.852857	0.824911	0.221457	-1.61539	0.00193604	0.693663	0.376936	-0.494405	0.90423	0.859175	0.0102344	-0.317388	0.950107	0.295276	0.53222
entE	-0.149427	0.852857	1.22269	0.0367017	-0.929138	0.0314248	0.656745	0.272533	-0.591289	0.867556	-0.541545	0.347822	-0.0238017	1	0.444688	0.709407
entF	-0.840535	0.136198	0.89641	0.13635	0.568369	0.263062	2.52222	0.000447179	0.120731	0.987845	0.292318	0.581863	-1.94467	0.28154	-0.308204	0.760254
entH	0.0137319	0.998696	1.79284	0.00061009	-0.54486	0.280333	1.37477	0.0408385	-0.713037	0.711274	-1.0653	0.122786	0.0177067	1	1.15568	0.148889
entS	-0.0035658	1	0.744612	0.180163	-1.08861	0.0242928	0.906404	0.109849	0.523722	0.903594	-0.599519	0.115394	0.347766	0.883619	-0.470516	0.605981
envC	-0.414327	0.50057	0.559286	0.326825	-0.473949	0.274311	0.188079	0.806942	0.29294	0.943043	-0.144332	0.582068	0.341403	0.913987	0.20196	0.42758
envR	-0.70355	0.610364	0.954048	0.361621	-1.79309	0.00357283	3.07031	0.000220275	0.235806	0.988815	-6.94962	2.32479e-11	0.467986	0.89363	-1.31762	0.0932709
envY	0.0773085	0.954753	-0.263261	0.68119	-0.758517	0.0446556	0.325465	0.645256	-0.646787	0.764638	-0.415123	0.247546	-1.00683	0.611697	-0.55642	0.236303
envZ	0.162899	0.84339	0.712028	0.296425	-0.28714	0.638459	-1.00839	0.0940247	-0.0981158	0.988928	-1.57074	4.36373e-11	0.462263	0.89363	-1.13144	6.42e-07
epd	0.0388987	0.974331	0.50325	0.533761	0.996888	0.0490186	-0.591482	0.386198	0.431068	0.903787	-0.0735544	0.813992	0.0812921	0.99786	0.121539	0.687252
epmA	0.314997	0.591869	-0.784273	0.169444	-1.16239	0.00765357	-0.755985	0.296459	-0.417837	0.916204	0.946347	9.529e-05	-0.611933	0.7664	0.840987	0.000506848
epmB	-0.669158	0.213149	0.668611	0.260396	-0.456322	0.324025	0.941933	0.121804	-0.657796	0.820355	-0.770495	0.00188278	0.23469	0.93676	-0.915019	2.68e-05
epmC	-0.794968	0.297283	0.517214	0.438661	0.259998	0.692607	0.384585	0.543343	0.107334	0.988815	0.425695	0.175484	-1.12475	0.580112	1.40068	1.28e-05
eptA	0.582493	0.36399	-0.83277	0.0652215	-2.44649	3.7808e-12	-0.787255	0.164486	-0.0459485	0.999153	-0.0856963	0.846253	-0.385836	0.926847	-1.07594	0.00377415
eptB	-1.4764	0.0524223	-0.383225	0.67768	-0.370771	0.57592	-0.587388	0.670297	0.930575	0.865315	-0.206982	0.525202	1.93698	0.205663	-0.307495	0.201648
eptC	-0.497203	0.356957	0.504039	0.387759	-0.890686	0.0492691	-0.297093	0.678174	-0.549236	0.83408	-0.409245	0.130519	-0.312839	0.893827	0.601997	0.0157087
era	0.459205	0.560428	-1.15568	0.0890515	0.276443	0.616675	-0.353781	0.656912	0.347282	0.952352	1.13913	2.29722e-05	0.151965	0.975563	0.991371	1.33e-05
erpA	0.312208	0.740747	-1.68057	0.00893853	0.71249	0.153487	-0.0901394	0.940624	0.224008	0.969704	0.155896	0.622999	0.244891	0.947924	-1.42289	4.4e-09
essD	0.293205	0.881898	-0.955442	0.191535	0.720654	0.177744	0.599681	0.498447	-1.16964	0.596397	-1.01071	0.358868	0.291827	0.935556	-1.54827	0.0448869
essQ	-0.0280015	0.995789	0.175682	0.89233	-1.05038	0.0405967	1.63089	0.132053	-1.48537	0.614803	0.122045	0.923787	0.375362	0.947924	-0.500766	0.556617
etk	0.389289	0.557201	-0.632572	0.275448	-0.442039	0.298672	-1.11609	0.172868	0.309258	0.938784	0.939081	9.94713e-05	0.145668	0.965702	0.625911	0.027098
etp	0.190859	0.831029	-1.42156	0.00875585	-1.15212	0.00521182	0.214768	0.808107	0.15005	0.977486	0.867405	0.0288967	0.194241	0.962631	0.655844	0.141829
ettA	0.109444	0.918408	0.580141	0.423231	0.97346	0.0309958	0.0397513	0.978378	0.235644	0.966481	-0.646325	0.025622	-0.0876922	0.99786	-0.898925	0.0112566
eutA	0.268276	0.714567	-0.0981694	0.885523	-0.692052	0.179856	-0.693104	0.273595	-0.541205	0.876478	0.430232	0.245342	0.218241	0.95349	-0.368522	0.286445
eutB	-0.343589	0.661508	0.82203	0.218777	-0.415733	0.450037	1.07701	0.0802172	0.481603	0.932164	-0.531253	0.0172069	0.784428	0.673644	-0.0963774	0.778299
eutC	-0.231456	0.725852	0.939574	0.141963	0.85428	0.0409145	0.279849	0.66926	1.09329	0.340214	1.09289	1.28808e-05	-0.256716	0.934116	0.0636337	0.854589
eutD	-0.43577	0.609246	-0.545946	0.465345	1.45928	0.044036	0.773194	0.169489	0.603469	0.787169	-0.214557	0.59427	-2.04211	0.314824	-1.53079	1.06e-07
eutE	0.299588	0.738965	0.137263	0.861741	0.416105	0.421306	-0.0459981	0.967664	0.273252	0.948695	-0.428205	0.357358	0.616201	0.801439	-0.610825	0.221593
eutG	0.00745639	1	0.138739	0.838496	0.355478	0.464396	0.41873	0.562132	1.32162	0.321879	-0.713806	0.0332845	-0.118753	0.986287	-0.0867873	0.894508
eutH	0.45229	0.542978	-0.216217	0.686211	-0.065725	0.91064	-0.787342	0.196639	-0.185402	0.97365	0.103562	0.814086	0.124389	0.987964	-0.165942	0.680636
eutJ	-0.20937	0.867006	0.113799	0.908467	0.325142	0.610397	0.117071	0.895334	0.945381	0.610998	-0.479159	0.253635	0.163991	0.975237	-0.730832	0.145856
eutK	0.170046	0.854871	0.524467	0.389277	1.15304	0.0602853	0.568152	0.336161	0.883636	0.665554	0.71983	0.00542564	-0.350383	0.878205	-0.864212	0.00171573
eutL	-0.045579	0.971219	1.01034	0.0707725	0.514635	0.346776	0.171836	0.830245	1.58015	0.147058	0.727195	0.00924533	-0.167199	0.963151	-0.63701	0.0649352
eutM	-0.136736	0.929729	-0.0108563	0.998313	1.30511	0.0154689	0.553584	0.465023	0.56069	0.84679	-0.345422	0.545507	-1.55971	0.355841	-1.18917	0.000533534
eutN	-1.01826	0.478035	-0.157356	0.91593	0.373785	0.640831	-0.582693	0.571782	0.840456	0.918602	-0.721564	0.395057	0.607098	0.900403	0.194397	0.806723
eutP	-0.209984	0.886866	-0.505264	0.641049	2.11477	0.00989045	1.0961	0.158217	2.64221	0.188127	-1.35156	0.00158115	-0.577351	0.804306	-1.7292	5.63e-07
eutQ	-0.155439	0.89311	-0.897122	0.140212	1.47169	0.023582	1.38203	0.0344781	1.3309	0.321879	-0.992559	0.0227719	-1.00755	0.602941	-2.08596	7.18e-13
eutR	-0.00489388	1	0.449124	0.40877	0.296815	0.479024	-0.106487	0.895469	0.287042	0.947724	0.74073	0.00426553	-0.965908	0.6414	-0.129585	0.693497
eutS	-0.477912	0.814802	-0.591018	0.67566	1.43054	0.0437509	0.950261	0.167728	2.05864	0.321174	-0.748923	0.341225	-0.410223	0.89363	-2.19535	0.00096402
eutT	0.0427769	0.982701	-0.695503	0.27408	1.55768	0.0242582	1.34964	0.0121223	1.25873	0.305622	0.000658111	1	-1.23137	0.355841	-1.22339	0.000544263
evgA	-0.0890225	0.953156	-0.140497	0.91593	0.999761	0.0491736	0.246665	0.881815	0.441145	0.916204	0.271989	0.326019	0.471906	0.866624	-0.115979	0.806792
evgS	0.299537	0.722521	0.110059	0.948057	1.37863	0.0289005	1.02635	0.258009	0.284603	0.966025	-0.481478	0.288658	-0.122814	0.987964	-0.835483	0.00903164
exbB	-0.0992369	0.928377	-0.780353	0.46407	0.0714633	0.926655	-0.396598	0.64275	-0.870526	0.771249	1.80735	1.03431e-09	0.404001	0.870926	2.0336	7.71e-05
exbD	-0.00192072	1	-0.47718	0.627932	0.129267	0.864309	0.21362	0.818277	-1.09839	0.56833	1.69225	1.15033e-09	0.484	0.819273	1.70766	0.000495925
exoX	-0.300518	0.593091	0.41931	0.47633	-0.370681	0.472289	0.728527	0.197006	-0.135933	0.981615	-1.14794	3.53817e-07	0.791296	0.63023	-1.49765	1.81e-09
exuR	-0.858039	0.139492	-1.63066	0.014133	0.171815	0.796725	-0.460598	0.578483	-0.054221	0.999153	1.07554	0.000138791	0.332765	0.935103	0.590708	0.0242119
exuT	-0.330394	0.723287	-0.224211	0.789287	-0.240906	0.863781	-1.07651	0.149632	0.709989	0.788056	1.60025	1.6482e-08	1.21057	0.328266	1.42957	9.68e-07
fabA	0.613284	0.376601	-0.458666	0.605833	-0.00333929	1	-0.636102	0.457869	1.00446	0.620794	-0.164286	0.714363	0.0595298	0.999835	-0.333966	0.175032
fabB	-0.24419	0.76282	0.0788638	0.943483	0.270826	0.671748	1.58281	0.0438969	1.15729	0.711274	-0.940383	0.00284731	0.907337	0.790191	-0.998011	0.000555261
fabD	-0.217536	0.791876	1.63335	0.0137259	0.10652	0.879238	0.712073	0.312922	0.681648	0.845682	-0.23475	0.742697	-0.0465364	1	-0.0907339	0.776203
fabF	0.471807	0.529668	1.38005	0.086176	-0.79178	0.129133	-0.540785	0.649874	0.223942	0.969704	-0.780471	0.0111291	-0.138936	0.983826	-0.243061	0.565428
fabG	0.451561	0.583903	2.17595	0.00875585	0.834831	0.0983165	0.133567	0.918497	0.560879	0.891847	-0.978524	0.036343	-0.480079	0.902446	-0.33077	0.234677
fabH	-0.11464	0.909839	1.25207	0.0509375	0.091881	0.896703	0.765386	0.244219	0.741806	0.816553	0.0554519	0.949925	0.0191315	1	0.166859	0.59404
fabI	0.0309282	0.987216	-0.170411	0.849394	1.33473	0.00153957	0.133807	0.898083	0.597636	0.889871	-0.180548	0.597894	0.0229742	1	-0.776907	0.00268352
fabR	-0.496664	0.461223	-1.11607	0.15867	0.334188	0.68347	-1.41364	0.157969	0.0759264	0.991134	-0.200084	0.448971	0.775552	0.744702	-0.13018	0.634059
fabZ	0.164395	0.831136	0.570129	0.467667	0.523591	0.30844	-0.0234083	0.987791	0.26137	0.950845	-0.025839	0.944009	0.308294	0.932684	0.105719	0.713897
fadA	-1.82506	0.00370204	-0.0263697	0.987361	1.74187	0.0544806	1.13432	0.0571117	0.957955	0.883882	-1.43629	1.82811e-05	-1.07706	0.851788	-4.27853	9.76e-13
fadB	-2.04623	0.000724624	1.69098	0.0111274	1.65958	0.111074	2.53094	5.70783e-06	1.12337	0.846157	-4.45814	3.79156e-42	-0.646413	0.933183	-6.68225	1.23e-29
fadD	0.471622	0.628529	-0.462025	0.561999	1.95546	0.0565099	1.03397	0.22408	0.99227	0.840453	-1.30607	1.38289e-06	-0.684865	0.873808	-4.79638	5.55e-21
fadE	-1.73111	0.0254212	0.0503903	0.971094	1.47691	0.112197	1.08792	0.130928	0.121863	0.988928	-2.44103	2.48589e-17	-0.983604	0.834571	-4.8923	5.31e-16
fadH	-0.581931	0.530102	3.0604	2.17064e-06	2.18312	0.0320332	2.12696	1.51583e-05	1.00473	0.770318	-3.81364	3.06424e-33	-0.40474	0.956328	-4.37212	8.55e-30
fadI	-0.878381	0.244726	1.24182	0.0125311	1.08147	0.211181	2.06	0.000181542	1.02863	0.78518	-0.801961	0.00163951	0.0981967	1	-3.32349	1.09e-34
fadJ	-0.703862	0.393183	2.26914	0.000414544	1.01042	0.184065	1.01925	0.153861	1.06768	0.770318	-1.12046	6.71496e-07	-0.330223	0.966617	-3.35293	7.8e-22
fadK	0.200634	0.785289	-0.924506	0.0782412	-0.183927	0.648426	-0.169631	0.822462	-0.593071	0.820355	-0.122352	0.729652	-0.459761	0.851788	0.023961	0.953645
fadL	0.460942	0.672308	1.32778	0.0901744	2.16172	0.0445414	0.302866	0.806968	1.57531	0.614168	-3.338	1.28092e-31	-1.36568	0.79136	-5.97647	2.12e-18
fadM	0.373536	0.671593	0.474843	0.411017	0.393511	0.595065	-0.367128	0.571512	-0.716723	0.858961	-2.01927	3.01282e-06	-0.281916	0.947924	-1.58371	6.36e-10
fadR	-0.116614	0.885737	0.680023	0.314077	1.02254	0.0137957	0.925069	0.186534	0.0220574	1	-0.958221	0.000130996	0.563847	0.784547	-1.09924	0.000168233
fau	-0.375486	0.619645	-1.05237	0.186008	-1.4607	0.00071935	-0.0930691	0.93872	-1.12752	0.401813	0.631564	0.00958556	-0.992539	0.801822	0.0475085	0.916582
fbaA	0.214941	0.807221	0.570925	0.509978	1.94171	0.000893078	0.9971	0.296525	0.720144	0.844285	-0.228157	0.457302	0.241164	0.960045	0.0576794	0.868199
fbaB	0.39461	0.661508	0.0729149	0.948523	1.40766	0.0433169	-2.44502	0.0063037	0.332136	0.948695	-0.177849	0.668627	-0.388243	0.933183	-0.797605	0.00689636
fbp	-0.372744	0.695664	0.541288	0.513205	1.30044	0.00434024	1.55712	0.0365026	0.704989	0.833661	-0.358708	0.176716	0.0750997	0.999835	-0.30092	0.248583
fcl	-1.21498	0.22572	-0.518316	0.39345	-1.00564	0.0389719	0.117579	0.893301	-0.399492	0.916204	0.548548	0.259026	0.736777	0.797231	0.941162	0.0172592
fdhD	0.0193847	0.995789	-0.985232	0.111043	0.416038	0.325324	0.752884	0.340341	0.24441	0.959174	1.18062	2.53441e-06	0.556941	0.816799	0.160194	0.634177
fdhE	-0.528906	0.372072	0.280644	0.661149	0.727933	0.108397	1.29545	0.0303704	0.925646	0.659103	-0.645553	0.00718205	0.607015	0.89363	-0.901733	4.16e-05
fdhF	0.30167	0.894786	-2.24787	0.282443	-0.0980838	0.866923	-1.63885	0.0839303	1.05937	0.486446	-0.299457	0.371419	-0.100305	0.987964	0.74169	0.009645
fdnG	-0.314375	0.677805	2.43468	0.012523	-1.18539	0.0202207	-1.05202	0.230844	1.00972	0.542211	0.769652	0.151935	-0.107107	0.998151	2.68658	1.19e-22
fdnH	0.0727171	0.95364	1.69709	0.0442983	-1.79439	0.000221934	-0.721385	0.508587	0.845287	0.542211	0.308088	0.707392	0.476378	0.93676	1.09128	8.13e-05
fdnI	0.605333	0.505503	0.707827	0.446052	-2.16004	7.06746e-06	-0.797433	0.440514	0.40714	0.903787	0.191641	0.748528	0.615072	0.883619	0.810418	0.0132564
fdoG	-0.426111	0.588799	-0.181702	0.920509	1.07342	0.0367293	0.363366	0.673279	1.62662	0.277357	-0.561841	0.0850924	0.949074	0.837238	-1.00855	0.000250545
fdoH	-0.419391	0.55496	0.274393	0.843565	0.937001	0.0659973	1.00555	0.120909	1.66673	0.24274	-0.595755	0.024316	0.755269	0.886833	-1.04269	0.000563629
fdoI	-0.398007	0.550322	0.210156	0.860224	0.802382	0.106868	0.986346	0.0973923	1.57345	0.23103	-0.775354	0.00133438	0.732709	0.893436	-0.971746	0.000792235
fdrA	-0.425048	0.624796	-0.604716	0.339345	-0.316209	0.60883	0.369633	0.685889	-1.1344	0.453776	1.11378	0.0248156	-0.182423	0.960045	-0.279849	0.577873
fdx	-0.679531	0.440269	-1.53034	0.0673622	0.145156	0.812925	0.188448	0.833231	0.714325	0.858961	0.367903	0.326449	1.59728	0.526463	1.0122	7.6e-06
feaB	0.0568774	0.958106	-0.341938	0.69447	0.419684	0.396128	0.94153	0.123581	0.48494	0.903594	-0.692069	0.0209226	-0.370537	0.857105	-0.592457	0.0322102
feaR	0.584491	0.246049	-0.381912	0.692105	1.2512	0.0883146	0.400774	0.535995	0.169338	0.974604	-3.39128	2.7704e-29	0.123871	0.995216	-4.67362	2.28e-29
fecA	-0.726487	0.401382	-1.29586	0.0620048	0.107285	0.873697	-0.114658	0.93087	-0.156206	0.985453	0.655595	0.0112967	0.611303	0.787657	1.09755	0.0644195
fecB	-0.566544	0.450573	-0.302154	0.652032	0.102624	0.90423	0.426323	0.539816	-0.452423	0.917033	0.132914	0.684588	0.600754	0.715138	0.228447	0.647615
fecC	-0.379092	0.59583	0.104383	0.89376	-0.696567	0.265949	-0.122975	0.888252	-0.718408	0.774159	0.0870365	0.866218	0.332728	0.915454	0.71096	0.214469
fecD	-0.338507	0.696831	-0.561221	0.378388	-0.312276	0.67404	-0.688878	0.206556	-0.368898	0.922097	0.533819	0.168555	-0.045496	1	1.27907	0.011503
fecE	0.100513	0.921415	-0.484529	0.510029	-0.0245056	0.974166	-0.481584	0.424652	-0.236505	0.950845	0.564159	0.0365835	-0.497403	0.868156	0.94423	0.00345023
fecI	-0.49409	0.629429	-2.53261	0.00169277	0.0762174	0.899986	-0.199542	0.889015	-2.06346	0.0486448	2.02918	4.15439e-07	-0.282731	0.947924	2.07018	0.00170927
fecR	-0.601511	0.522819	-2.11018	0.0102306	0.0816566	0.898245	-0.184151	0.893933	-2.45566	0.0180592	1.90344	9.57312e-07	-0.289472	0.950957	1.52083	0.0100508
feoA	-0.000478986	1	0.596526	0.697629	1.32211	0.213198	0.132907	0.939766	1.84973	0.517254	3.66676	1.54988e-30	1.46787	0.406363	5.70551	6.46e-23
feoB	-0.118136	0.946164	1.64982	0.284444	1.1421	0.319818	0.780772	0.553056	1.55069	0.60068	2.94655	3.15519e-12	0.914749	0.707371	3.99008	9.15e-22
feoC	-0.156447	0.906146	2.05328	0.170523	0.343499	0.705898	-0.286712	0.769726	0.92934	0.785465	2.77113	4.99175e-13	0.790738	0.781274	4.04514	7.99e-27
fepA	-0.214601	0.763716	0.754169	0.383655	-0.892005	0.127085	1.24904	0.0604157	-0.542656	0.891847	0.853318	0.050018	-0.4261	0.932541	0.443094	0.619158
fepB	-0.00416846	1	-0.684269	0.357036	-0.26084	0.640025	0.338897	0.622356	-0.678024	0.774159	0.389156	0.41057	-0.0718152	0.99786	0.953599	0.180021
fepC	-0.386371	0.69333	1.60269	0.0139564	-0.59721	0.39433	1.06382	0.0564957	0.356505	0.957813	0.266941	0.617518	-1.17253	0.361455	0.285752	0.728112
fepD	0.244284	0.808096	-0.169126	0.852384	-0.820523	0.0887858	0.45494	0.449275	-0.30357	0.965289	1.23221	0.0185239	-1.61003	0.491378	0.327953	0.627033
fepE	1.28608	0.365126	0.116408	0.915606	-2.23652	7.88946e-07	0.72914	0.362882	0.999238	0.770318	0.869547	0.198101	-1.7839	0.613245	-0.621148	0.287128
fepG	-0.106982	0.931051	0.570398	0.524848	-0.863498	0.169483	0.739818	0.171639	0.334168	0.927814	0.824945	0.0899727	-1.51277	0.361455	0.0188495	0.994023
fes	-0.614862	0.451749	-0.666854	0.361815	0.456287	0.339155	2.46293	0.000778551	-0.882843	0.711274	0.731203	0.0975684	-3.84906	0.191517	-0.112025	0.930657
fetA	-0.165842	0.866828	-1.72424	0.0274323	0.108412	0.869342	-0.603706	0.383968	0.660696	0.83243	1.02869	2.96979e-05	0.478879	0.846148	1.16757	2.55e-06
fetB	0.0549986	0.962519	-1.13615	0.0297469	0.00869145	0.996325	-0.795307	0.162361	-0.346243	0.938817	0.789005	0.0010411	-0.0862649	0.991848	0.234054	0.627512
ffh	-0.329927	0.658988	0.197985	0.845719	0.580699	0.284372	0.419151	0.627511	0.640093	0.841143	-0.334052	0.199982	0.724515	0.744702	-0.662108	0.017778
fhlA	0.452008	0.422134	-0.578233	0.316079	0.00617807	0.998763	-0.88845	0.104593	-0.152408	0.982144	1.29331	1.32855e-07	-1.15699	0.544423	0.318879	0.398322
fhuA	0.439179	0.535209	0.00862645	1	0.187093	0.749868	0.49157	0.533975	-0.170852	0.969735	0.852858	0.0442036	0.230889	0.947924	0.39223	0.626567
fhuB	-0.0157989	0.995789	1.68818	0.00221727	-0.38754	0.465054	0.84698	0.121157	-0.89595	0.759236	-0.0767584	0.867403	0.0314012	1	1.06261	0.0028355
fhuC	-0.0887745	0.931926	0.863724	0.141827	0.396279	0.371908	1.04802	0.121804	-0.801418	0.70736	0.197534	0.681643	-0.0301521	1	0.32952	0.563225
fhuD	0.0965626	0.923972	1.11106	0.0381006	-0.30361	0.535345	1.06076	0.0435364	-0.855958	0.751256	0.000911037	1	0.238562	0.935623	0.774772	0.125029
fhuE	-0.0821036	0.95302	1.33043	0.0746289	-0.474434	0.35195	0.91817	0.119403	-1.22888	0.431975	0.304144	0.374242	0.351466	0.913603	-0.244369	0.664367
fhuF	0.133357	0.922153	-1.05609	0.22502	0.0705798	0.918111	0.738117	0.421249	-1.05554	0.654528	2.18611	2.19725e-06	0.563191	0.817465	1.02246	0.120821
fic	1.16028	0.0696062	-0.530504	0.464061	1.01915	0.075613	-0.198975	0.825824	0.643407	0.907752	-0.977329	0.00936644	-0.539636	0.810024	-1.3199	1.06e-05
fieF	-0.0819026	0.942109	-0.551133	0.383435	-1.67207	0.000692931	0.388511	0.603787	0.200792	0.969704	-0.0582311	0.851204	1.1524	0.583033	-0.144073	0.703342
fimA	0.913879	0.352519	2.55981	0.00471387	0.189594	0.814664	0.164008	0.899483	3.25808	0.0388741	-1.5781	0.0198331	-0.63232	0.933183	-2.81089	1.87e-19
fimB	-0.447603	0.640812	2.06412	0.000278296	0.530544	0.344183	1.40511	0.0137451	-0.132381	0.988815	-2.37472	3.34771e-06	-1.31625	0.480632	-2.61069	7.99e-09
fimC	-0.619067	0.529668	0.687354	0.495808	-0.519967	0.431037	1.4948	0.186486	0.744566	0.891847	-1.89478	0.0229675	0.086615	1	-2.22046	4.4e-06
fimD	-0.319255	0.696641	0.350246	0.704359	-0.282193	0.749897	1.04848	0.0513482	-0.645722	0.832692	-2.07508	0.00747238	-1.32538	0.460709	-3.24974	1.24e-16
fimE	-0.527515	0.593091	-0.38532	0.557145	0.729773	0.0765262	0.533704	0.624516	-0.488882	0.932164	-0.444787	0.484669	-0.290957	0.933183	-1.36432	0.00211597
fimF	0.116778	0.95302	0.157004	0.853075	0.19596	0.838732	1.30423	0.0238703	-0.495193	0.905841	-0.834651	0.212766	-0.693706	0.70723	-2.15121	4.67e-08
fimG	-0.437638	0.58909	0.0481567	0.970763	0.0445721	0.962947	0.834784	0.119876	0.372621	0.928624	-1.25967	0.0418271	-0.395291	0.862243	-1.76338	8.48e-05
fimH	0.354722	0.74479	-1.7878	0.0182645	0.182657	0.730611	-1.36442	0.034032	-0.581498	0.884174	-0.391498	0.420428	0.452787	0.870926	-1.05975	0.00202591
fimI	0.0226858	0.995789	1.07664	0.209808	0.189583	0.819156	1.52201	0.111594	1.04633	0.600156	-1.54978	0.0334098	0.270895	0.975563	-2.01321	4.75e-08
fimZ	-0.20975	0.923972	-1.52199	0.0802649	-0.821975	0.126322	-0.44599	0.627775	-1.8988	0.305622	-2.57842	0.0067287	-1.32333	0.675142	-1.04373	0.328031
fis	-0.581326	0.326687	2.69539	0.01341	-0.442098	0.419861	1.18755	0.120939	0.433892	0.949028	-0.289938	0.311025	0.670496	0.790718	0.943543	0.00103428
fiu	-0.555294	0.369329	-0.465443	0.595062	-0.578522	0.165065	0.153097	0.876311	-0.342749	0.948695	-0.612765	0.0706054	-0.704803	0.703101	0.495451	0.317793
fixA	0.76661	0.575764	-0.600214	0.449784	-0.211516	0.769754	-0.0108118	0.999393	0.210939	0.969704	-0.184478	0.816509	-0.694806	0.817465	-0.656936	0.389077
fixB	-0.0465052	0.990892	-0.276516	0.701746	-1.04312	0.041241	-1.39692	0.0507797	-0.198262	0.96996	0.203439	0.748528	-0.181178	0.962631	0.743314	0.215588
fixC	0.0103335	1	-0.00937868	0.998372	-0.080852	0.897615	-0.215745	0.780537	0.372123	0.917037	0.523051	0.274901	-0.873771	0.66183	1.01333	0.0069726
fixX	0.0838245	0.990134	-0.132061	0.938355	0.593736	0.528876	-0.10548	0.951667	0.316466	0.969735	1.15471	0.27607	-0.44179	0.931054	-0.552169	0.587098
fklB	-0.141715	0.862958	1.81546	0.00211376	0.402186	0.35195	0.520561	0.404215	0.305502	0.948695	-2.129	7.43242e-19	0.303847	0.935556	-1.90172	6.38e-20
fkpA	-0.208799	0.873355	-1.01617	0.171068	-0.125151	0.863781	-1.50231	0.122805	-0.285203	0.950845	-0.166036	0.591894	0.98669	0.625538	-0.635875	0.0091319
fkpB	-0.543655	0.472608	-0.983379	0.144973	0.2831	0.587022	0.322094	0.645584	-0.236176	0.960195	0.12218	0.701642	0.182973	0.964368	1.25325	1.07e-05
fldA	-0.104266	0.897261	-0.223082	0.79015	0.935382	0.043546	0.175884	0.830245	-0.0489904	0.997719	-0.651566	0.00436582	0.797294	0.627048	0.6111	0.02065
fldB	-0.251229	0.696641	-0.06596	0.938905	0.675231	0.14103	1.19539	0.0826465	0.699303	0.759236	0.783817	0.000506652	0.613053	0.715138	0.212241	0.41212
flgA	-0.19495	0.831136	-0.704929	0.24629	-0.366304	0.388965	-1.00625	0.0924598	-0.0821601	0.988815	0.240692	0.481241	0.179787	0.959762	0.195492	0.553656
flgB	-3.26773	0.0309718	-0.561532	0.541982	-2.29486	0.000396647	0.613522	0.568976	-0.249614	0.973214	1.05423	0.336369	1.44513	0.544423	1.77216	0.0261665
flgC	-1.05405	0.39198	0.539617	0.486027	-1.82071	0.00294019	0.479263	0.68296	0.611457	0.903594	-0.24777	0.868731	-0.967832	0.724766	-0.126784	0.880461
flgD	0.0207428	0.995789	0.167357	0.798813	-1.29109	0.000656845	-1.00415	0.171049	-0.017811	1	0.548727	0.515141	-0.380465	0.933183	0.651546	0.242205
flgE	0.207607	0.780017	0.062724	0.92751	-0.348982	0.339155	-0.144327	0.85121	-0.319339	0.93012	0.229086	0.631226	-0.579741	0.834571	0.247628	0.495368
flgF	0.0607666	0.967756	0.340638	0.620318	-0.607536	0.144402	-0.500218	0.520318	0.0207065	1	0.609125	0.149296	-0.555657	0.864877	0.334922	0.468405
flgG	0.201544	0.823206	0.212177	0.749108	-0.156079	0.742063	-0.250185	0.741987	-0.0894699	0.988496	1.00446	0.0262636	-0.659514	0.790191	0.663406	0.0663765
flgH	-0.185178	0.861194	-0.153807	0.822835	-0.682531	0.174024	0.163452	0.843606	-0.213607	0.969704	1.18963	0.0146035	-0.371617	0.904329	-0.0543789	0.936022
flgI	-0.351736	0.615759	-0.274674	0.669267	-0.385932	0.349911	-0.0195508	0.992466	-0.705239	0.721813	0.810441	0.0848699	-0.247122	0.949381	0.164438	0.764804
flgJ	-0.111782	0.916493	-0.343642	0.572574	-1.05563	0.00772695	0.107994	0.918497	-0.587788	0.806305	0.985087	0.00187574	-0.33732	0.933183	0.739218	0.0370948
flgK	0.416834	0.579852	-0.104397	0.873371	-0.457145	0.211773	-1.36433	0.0220008	0.137802	0.979157	0.314974	0.418949	-0.248834	0.941646	0.176456	0.600573
flgL	0.548485	0.369261	-0.13603	0.853075	-0.204276	0.634482	-1.22226	0.0578909	0.0829004	0.989548	0.250244	0.375229	-0.434911	0.837848	0.299081	0.322203
flgM	-0.135534	0.916493	0.311106	0.592744	0.408582	0.376959	0.659176	0.331014	-0.0309948	1	0.0922537	0.774332	0.723342	0.703101	-1.66042	6.5e-09
flgN	-0.340084	0.681086	0.433439	0.370085	-0.432399	0.489067	0.571981	0.392699	-0.604922	0.779972	-0.534627	0.121893	0.545986	0.795993	-1.13433	0.00754914
flhA	0.18191	0.808029	-0.731323	0.152185	-0.674401	0.0660368	-0.188075	0.790282	-0.0954442	0.986977	0.746159	0.00275666	0.213989	0.947924	0.521035	0.0943494
flhB	0.273367	0.760965	-0.627666	0.330156	-1.35886	0.000942681	-1.01236	0.0908136	-0.133622	0.974604	1.53314	0.00331308	-0.365573	0.916953	1.05627	0.0318939
flhC	-0.570395	0.586407	1.16387	0.174653	-1.08066	0.0153393	-0.188975	0.802321	0.174742	0.974604	1.70124	4.91537e-09	-0.707462	0.817465	2.13531	4.69e-15
flhD	-0.524029	0.670977	1.18193	0.121503	-1.56529	0.00570565	-0.647714	0.284862	-0.0157363	1	1.44942	1.54639e-07	-1.03151	0.683137	2.4029	2.74e-12
flhE	-0.760818	0.430381	-1.06639	0.0459584	-1.4529	0.00141188	0.124151	0.924668	-0.530356	0.907437	1.44807	0.0797287	-0.0718888	0.999835	0.0304857	0.973768
fliA	0.471597	0.609246	-0.957894	0.158411	-1.93515	1.13537e-05	-0.510736	0.549739	-0.101321	0.988815	1.47865	0.000296442	-1.01847	0.70395	0.232422	0.689502
fliC	0.535732	0.408944	-0.712589	0.26711	-0.262463	0.602894	-0.485272	0.576737	-0.170969	0.973162	0.0521443	0.889299	-0.16128	0.959762	-0.563596	0.0352756
fliD	0.181054	0.874727	-0.519639	0.426436	-1.68006	9.73371e-06	-0.431455	0.58354	-1.22325	0.301386	0.145591	0.74764	-0.36756	0.947493	-0.125674	0.757489
fliE	-0.273766	0.911391	-0.609267	0.510029	-1.03852	0.205888	-0.948969	0.20428	-0.63096	0.933173	2.04089	0.0219549	-0.100597	0.998151	-0.375434	0.612817
fliF	-0.148597	0.881373	-0.786981	0.140096	-0.608766	0.150544	-0.178533	0.819995	-0.426804	0.907752	0.954218	0.071461	0.173753	0.977836	0.189647	0.676612
fliG	-0.256267	0.753408	-0.681997	0.255523	-0.212118	0.664147	-0.197852	0.774879	-0.417119	0.889871	1.12399	0.00064588	0.501266	0.817465	0.801799	0.0271856
fliH	0.405324	0.606225	0.323354	0.587092	-0.460557	0.393151	-0.381156	0.618356	-0.584022	0.840453	1.09841	0.047685	0.0788342	0.998151	0.0495681	0.94703
fliI	-0.252235	0.760596	-0.0818731	0.90873	-0.838833	0.0642634	-0.193344	0.799646	-0.542903	0.84679	1.04035	0.00366134	0.165111	0.986101	1.0463	0.00667334
fliJ	-0.0889639	0.96453	0.816355	0.249623	-2.00441	0.00321366	-0.566773	0.464334	-0.377117	0.950845	1.25394	0.078112	-0.25542	0.974404	0.86355	0.316793
fliK	0.863239	0.209595	0.469675	0.422794	-0.414109	0.261881	-0.513994	0.412924	-0.450024	0.889871	0.234839	0.533721	0.273891	0.933183	0.277387	0.589068
fliL	0.755706	0.376601	-0.225899	0.744075	-0.13869	0.816293	-0.402171	0.531047	-0.0853705	0.988928	1.23284	0.000334751	-0.329687	0.935556	1.63614	0.000114418
fliM	0.988155	0.119824	-0.0786709	0.92846	-0.319347	0.457076	-0.364868	0.533975	-0.873595	0.686315	0.987232	0.000338629	-0.189716	0.960045	0.609919	0.0467637
fliN	0.169619	0.945523	0.233093	0.803615	-1.5141	0.00338887	-0.67125	0.4998	-0.933176	0.79369	0.132711	0.872155	-0.306738	0.949381	0.209708	0.780199
fliO	0.3963	0.79119	-0.417221	0.615582	-0.527929	0.380178	-0.880657	0.250371	-2.09796	0.290215	-0.180724	0.911517	-0.523625	0.947924	1.36641	0.0656269
fliP	-0.786597	0.428851	-0.839514	0.16261	-1.49155	0.00331069	-0.269919	0.789251	-0.620891	0.840276	0.305119	0.684507	-0.0343996	1	-0.105825	0.903642
fliQ	-1.15131	0.356957	-0.765973	0.555794	-0.759095	0.296234	0.0124136	0.996937	-0.401659	0.950767	0.0377155	0.978647	0.0284498	1	-0.576972	0.442112
fliR	-0.602816	0.609246	-0.189014	0.796382	-0.847467	0.0284332	0.626025	0.41209	0.694202	0.858961	-0.285421	0.573837	-0.227322	0.965702	-0.709323	0.0993372
fliS	-0.0131362	1	-0.877588	0.133823	-1.15835	0.0187015	-0.129368	0.903195	-0.731624	0.747162	1.04439	0.00890696	-0.0600168	1	0.469248	0.338278
fliT	-0.199778	0.921838	-0.176216	0.85164	-1.57052	0.00721277	-0.552494	0.519012	-2.27013	0.0647056	0.686909	0.187695	-0.423371	0.933183	0.19017	0.76504
fliZ	0.744783	0.470122	-0.571527	0.387344	-1.18036	0.00414487	-0.502216	0.484515	-1.18419	0.43879	-0.6809	0.0463004	-0.758325	0.783809	-0.749506	0.0592279
flk	-0.490017	0.468455	0.678113	0.177089	-1.04309	0.00235251	0.790819	0.20428	-0.263974	0.948529	-1.0556	1.23927e-05	0.606952	0.715138	-0.498229	0.0435407
flu	-0.490856	0.490901	0.422208	0.512935	-1.08463	0.0114293	-0.480122	0.511177	0.790191	0.729284	-0.912804	0.00547469	0.499457	0.816799	-1.18339	0.190228
flxA	-0.152467	0.892913	-1.28162	0.119445	-1.49904	0.00131976	-1.05089	0.0623965	-0.670284	0.842955	-1.80038	0.000667856	0.00365536	1	-0.954292	0.152646
fmt	0.394416	0.61081	-0.516582	0.541608	1.41691	0.00414487	0.384715	0.669065	0.458115	0.916204	-0.18374	0.516988	-0.258949	0.943756	-1.31967	1.31e-06
fnr	0.217343	0.804502	-0.863174	0.251075	1.03953	0.0354717	0.496626	0.546186	-0.136741	0.982144	-0.682448	0.0112031	0.0867694	0.998151	-1.51055	8.5e-09
focA	0.0432722	0.980813	0.0855851	0.971094	1.41312	0.00563141	1.04375	0.210438	-0.362667	0.959174	-0.202127	0.561041	0.224245	0.962631	-1.7324	5.3e-10
focB	-0.253272	0.747663	0.274316	0.612498	-0.67664	0.053982	-0.173199	0.837319	-0.183468	0.969704	0.825329	0.0315132	0.463395	0.849343	-0.0611453	0.899841
folA	1.1689	0.0588305	-0.798102	0.157816	0.725264	0.101542	-1.64153	0.0532264	-0.132116	0.988815	-1.11606	0.000505626	0.425709	0.851788	-0.243174	0.444282
folB	-0.641553	0.355552	-0.140921	0.863996	-0.733371	0.15687	0.162709	0.843606	0.241132	0.966481	-1.42341	8.50069e-07	-0.544047	0.805644	-0.033858	0.941962
folC	-0.0939279	0.930625	0.391033	0.549318	0.237467	0.611484	-0.0144567	0.993604	0.435657	0.891784	-1.30056	3.69008e-08	0.179643	0.965702	0.117512	0.642174
folD	-0.78583	0.12989	-0.0109169	0.998839	0.707535	0.269736	0.941258	0.239778	0.570562	0.891784	-0.0919968	0.777178	0.670437	0.732347	0.342871	0.212
folE	-0.521547	0.438624	-0.24007	0.785832	0.637352	0.1657	1.14561	0.173578	-0.586096	0.85942	-0.149171	0.611231	0.158926	0.975563	0.325576	0.208548
folK	-0.816654	0.222709	1.97827	0.00212154	-0.661142	0.272793	0.846151	0.167583	-0.490212	0.946645	-0.691188	0.0325686	0.126055	0.9858	0.323582	0.320452
folM	1.01424	0.0309718	0.32553	0.650219	0.231518	0.59109	0.623914	0.304661	-0.278167	0.950845	-0.680316	0.0195347	-1.0031	0.574366	-1.54617	2.04e-09
folP	-0.176021	0.782253	0.0830457	0.931595	-0.10905	0.84397	0.633606	0.387243	0.382515	0.933173	-0.456786	0.116128	0.43218	0.838999	0.685749	0.016732
folX	0.157515	0.825829	-0.447971	0.439998	0.814892	0.0396088	-0.0416489	0.969063	0.134901	0.975542	-0.452768	0.0846751	0.276812	0.926847	-0.331436	0.188389
fpr	-0.367321	0.561938	-1.24789	0.244967	0.522324	0.268099	-1.33067	0.27451	0.286185	0.962055	1.65422	4.36373e-11	0.502234	0.834571	2.59342	6.07e-18
frc	-0.158069	0.912513	-0.539798	0.442037	-0.500165	0.29221	1.57509	0.00604282	0.388245	0.938817	-0.619636	0.326181	-0.629494	0.834571	-0.149933	0.815178
frdA	-0.165853	0.885876	1.3774	0.241413	0.0060059	0.998763	-1.1384	0.116864	1.46608	0.32397	2.31205	9.959e-14	0.310781	0.935556	2.5974	1.98e-17
frdB	-0.228494	0.822442	1.57674	0.135308	-0.320803	0.469199	-1.18728	0.0904136	1.93453	0.102024	2.20641	1.77192e-12	0.23909	0.955435	2.40671	1.49e-20
frdC	-0.113184	0.928377	1.49035	0.16261	-0.335645	0.478414	-1.17019	0.110716	2.38823	0.0271063	2.21708	7.5461e-13	0.590296	0.843459	2.24539	1.4e-26
frdD	-0.181324	0.858534	1.24104	0.252619	-0.177871	0.767382	-1.36309	0.0853429	1.92186	0.109424	2.2758	1.80228e-13	0.30256	0.936767	1.82636	1.48e-15
fre	0.00121401	1	-0.382088	0.639053	0.883784	0.0410367	0.229217	0.794274	0.758716	0.728071	0.996041	1.36387e-05	0.499721	0.851788	0.347638	0.138355
frlA	-0.134745	0.920501	0.80471	0.337692	-1.35817	0.0377042	-0.00870744	0.997923	-1.54716	0.286553	0.131104	0.835647	-0.898524	0.730726	-1.83359	0.00386095
frlB	-0.00418161	1	-0.0984034	0.943483	-0.566986	0.447266	-1.70144	0.00790964	-1.49332	0.418918	-0.167713	0.689044	-0.250831	0.933183	-2.4837	0.000317082
frlC	-0.233339	0.769907	0.138584	0.870798	-0.238789	0.579651	-1.17349	0.0726984	-1.12414	0.380096	0.146697	0.699728	-0.200161	0.950107	-0.766335	0.3076
frlD	-0.020145	0.995789	0.637872	0.194261	-0.258234	0.490236	-1.77607	0.0244551	-0.373681	0.916204	0.535295	0.0677929	-0.169049	0.959762	0.0380558	0.959997
frlR	0.0607685	0.95302	-0.609063	0.238863	-0.221755	0.609807	-0.49446	0.378358	-0.0638299	0.993	0.284761	0.378959	0.474289	0.817465	0.0043914	0.999201
frmA	-1.94556	0.0182562	-0.507894	0.549318	-0.458737	0.710054	1.67257	0.132912	1.86526	0.340214	-0.223887	0.400785	-1.01721	0.79605	-0.254101	0.394269
frmB	-2.16401	0.0349132	0.302622	0.69164	-1.16114	0.26398	2.17149	0.0174161	0.548635	0.916204	-0.362145	0.162773	-0.941005	0.736327	0.185964	0.626567
frmR	-2.30135	0.00212658	-0.337253	0.710663	-0.387047	0.765735	2.13413	0.0301577	2.32771	0.279595	0.0978955	0.784065	-0.81458	0.861589	-0.0808033	0.816498
frr	0.726345	0.27835	0.03168	0.983506	0.0634468	0.921657	-2.05062	0.0427752	0.322684	0.949028	0.0487507	0.89891	0.319423	0.941871	-0.0239628	0.950594
frsA	-0.456235	0.384977	-0.739955	0.199002	0.374496	0.432104	0.738085	0.336161	-0.0951083	0.988815	0.814539	0.00176079	0.0232259	1	0.157839	0.582318
fruA	0.629585	0.371547	1.27702	0.189915	0.224957	0.73732	-0.926433	0.324234	0.88283	0.84679	0.998224	9.19701e-05	1.32112	0.535242	-0.389357	0.28086
fruB	0.497802	0.504803	1.03488	0.447034	1.09159	0.320316	-1.30309	0.230844	-0.465686	0.948695	2.67894	3.31551e-25	0.699335	0.867598	1.10546	9.82e-05
fruK	0.619485	0.353503	0.939988	0.412829	0.600952	0.486871	-1.02767	0.230844	0.401402	0.950845	1.97124	5.22734e-15	1.07927	0.673644	0.324966	0.190228
frvA	-0.0245733	0.998696	2.06371	0.0607464	-0.0470249	0.965827	-0.51511	0.666235	-0.938775	0.684125	1.21542	0.0654552	-1.18731	0.68778	2.28542	0.000898692
frvB	-0.263719	0.769363	-0.224969	0.743923	-0.405818	0.344076	-0.3777	0.541491	-0.925028	0.600767	1.93205	8.7298e-06	-0.150018	0.990795	0.568296	0.105784
frvR	-0.400085	0.576179	0.762299	0.402975	-0.946681	0.00644901	0.0502126	0.967664	-0.505858	0.84679	0.833901	0.0825109	-0.132105	0.985818	0.312963	0.432087
frvX	-0.138353	0.912281	1.28648	0.0715467	-0.713059	0.124933	-0.0670602	0.941744	-0.0303895	0.999505	0.754271	0.0370337	0.632412	0.715138	-0.444436	0.109596
frwB	0.816332	0.648112	0.307943	0.78417	0.203352	0.828009	0.281384	0.843606	2.04767	0.232307	-0.188616	0.836898	-0.106572	0.998151	-0.527651	0.451491
frwC	-0.282385	0.821166	0.0589366	0.94704	-0.326684	0.550464	0.284394	0.794166	0.617944	0.779972	-0.492789	0.330893	1.49117	0.574366	-1.5529	0.00372838
frwD	0.574769	0.417204	-0.0764459	0.930445	-0.0639551	0.915857	-0.562386	0.39503	0.243007	0.960633	0.31313	0.476076	-0.0287152	1	0.22668	0.642648
fryA	-0.178833	0.832502	0.56144	0.241413	-1.0236	0.00856479	-0.847763	0.209063	0.0163637	1	0.42546	0.271095	-0.369084	0.900403	0.324971	0.29726
fryB	0.123784	0.920597	0.0927096	0.930445	-1.75655	0.000240679	-2.03796	0.00522618	-1.15905	0.437019	-0.44015	0.501363	-0.879884	0.838115	0.359678	0.59406
fryC	-0.560848	0.557241	0.154957	0.86568	-1.50355	0.000747467	-1.52416	0.00479816	0.0802838	0.988815	0.305175	0.601516	-0.656633	0.868156	0.375558	0.412729
fsaA	0.0167119	0.996624	0.329478	0.572579	0.248264	0.588319	0.807159	0.229508	-0.0704441	0.989355	0.286268	0.334228	1.33227	0.334609	0.647063	0.0145553
fsaB	0.0658256	0.956227	1.3185	0.0919527	0.462988	0.36607	0.223761	0.798867	1.03467	0.435086	-0.0578639	0.903964	0.000101401	1	0.409973	0.205908
fsr	-0.683569	0.220183	0.345144	0.526949	-1.12118	0.00444506	0.169196	0.811862	-1.39265	0.331969	-1.19359	7.62652e-06	-1.93729	0.406363	-1.44405	4.06e-07
ftnA	-2.14436	0.0137194	0.594958	0.672587	0.336306	0.565949	-0.393766	0.555289	0.872865	0.712685	-3.00253	1.90059e-11	-0.37188	0.949381	-1.26193	0.0277909
ftnB	0.39699	0.591869	1.96619	0.0315752	1.27973	0.00107642	1.33622	0.0161507	1.56046	0.620794	-0.149722	0.660439	1.251	0.641375	-0.252146	0.574055
ftp	-0.637925	0.277207	0.395037	0.551358	-1.97606	3.41158e-07	-0.0892126	0.944678	0.639859	0.840453	0.75153	0.050711	0.777148	0.622482	1.21316	0.00139545
ftsA	-0.400566	0.654259	1.06161	0.15531	0.318188	0.572476	-0.409761	0.673875	0.959132	0.61303	0.174472	0.506607	0.251758	0.956328	0.751068	0.0048926
ftsB	0.563874	0.31942	0.367786	0.522792	-2.24382	4.49051e-08	-0.326688	0.732628	-0.580858	0.85942	-0.899939	0.000881182	-0.101608	0.9858	0.0785199	0.814651
ftsE	-0.146745	0.861624	0.0754732	0.936315	0.308548	0.488013	-0.353621	0.678979	0.490322	0.883514	0.778353	0.000331977	0.149347	0.97296	0.192335	0.544182
ftsH	0.695942	0.422133	-0.190946	0.874696	-0.154981	0.825517	-0.848241	0.401426	0.921088	0.847089	-0.388826	0.165259	0.339099	0.933183	-0.730737	0.00619307
ftsI	-0.810761	0.313677	1.46271	0.0459354	-0.303001	0.54112	0.0466922	0.963537	1.04718	0.620794	-0.108721	0.712319	0.772342	0.799395	-0.077371	0.822014
ftsK	-0.581704	0.519685	1.33082	0.054902	0.310517	0.631033	1.0888	0.163061	0.217439	0.969704	-0.984206	0.000227322	0.538626	0.861264	-1.34833	6.44e-06
ftsL	-0.824052	0.252336	1.54469	0.0353143	-0.143247	0.776337	0.131897	0.858779	0.914843	0.701142	-0.131725	0.642122	0.621882	0.844311	0.190361	0.520068
ftsN	0.248738	0.718479	0.946186	0.151807	0.072735	0.893813	0.157686	0.844835	0.198191	0.966025	-0.13588	0.640174	0.355159	0.886833	-0.217085	0.389077
ftsP	0.589731	0.39198	1.27718	0.0200072	-0.163232	0.753861	0.348718	0.626631	0.310392	0.944167	-0.174467	0.54189	-0.136689	0.975563	-0.336662	0.166678
ftsQ	-0.368318	0.624455	1.15871	0.123209	0.0633056	0.932335	-0.157164	0.878916	0.889485	0.654528	-0.0623213	0.850375	0.140907	0.991051	0.767583	0.00268596
ftsW	-0.672313	0.417204	2.12458	0.0059295	-0.167376	0.812464	1.37706	0.0166436	0.685505	0.83243	-0.199281	0.449669	0.129641	0.995539	1.40771	1.41e-08
ftsX	-0.124775	0.890213	0.0670163	0.940805	0.124054	0.824336	-0.691732	0.388874	0.795639	0.706896	0.604426	0.0338627	0.0684414	0.998151	-0.0790904	0.817889
ftsY	-0.262814	0.723287	-0.220712	0.821706	0.484744	0.280197	-0.104808	0.910833	0.543933	0.873005	0.284799	0.282075	0.592443	0.79136	0.425976	0.0974495
ftsZ	-0.30099	0.757085	1.37957	0.0859205	0.511896	0.317528	-0.319966	0.779413	1.22478	0.445744	0.247534	0.430564	0.0352338	1	0.766801	0.00805484
fucA	1.22645	0.182055	6.7242	0.000516119	1.30086	0.000658111	0.430162	0.583911	1.0923	0.527553	1.66351	0.00290205	-0.76598	0.6481	1.13197	0.00106549
fucI	1.80574	0.0435074	6.11988	0.000436605	1.32745	0.00247722	-0.579218	0.462142	1.85442	0.17005	1.27565	6.76214e-06	0.907766	0.654217	-0.0700785	0.868695
fucK	1.00704	0.20705	5.07371	0.000951932	0.829441	0.130582	-0.734569	0.292077	0.885459	0.559021	0.788226	0.00389775	0.608073	0.724362	-0.216964	0.465824
fucO	0.952184	0.273565	5.56382	0.00150108	1.63175	0.00228025	-0.061132	0.961612	1.74741	0.190194	2.21017	6.53358e-13	-0.392761	0.862245	1.69275	2.29e-12
fucP	1.72893	0.0629967	7.27479	0.000516119	2.04363	4.34099e-06	1.87749	0.00267085	1.31658	0.597646	0.785343	0.0115054	1.26375	0.406363	0.435715	0.457881
fucR	-0.256258	0.794626	2.46238	0.000977623	0.387343	0.494183	0.306295	0.629852	1.13431	0.644705	-2.84705	1.60646e-20	-0.0214162	1	-2.11866	1.39e-20
fucU	0.791085	0.180981	2.29047	0.0153252	0.759333	0.0297034	0.872579	0.118047	0.523084	0.867556	-0.180847	0.552151	0.457943	0.834571	-0.812195	0.00144691
fumA	-0.494642	0.532902	0.0264395	0.986509	1.54832	0.0317704	0.76121	0.326889	1.83495	0.237576	-0.49355	0.14756	0.317267	0.949114	-0.854375	0.0168702
fumB	-0.391372	0.561938	0.336019	0.585611	-0.424125	0.308856	-0.283226	0.69409	0.218457	0.957813	3.16743	9.5064e-06	0.226121	0.943245	2.84149	4.26e-18
fumC	-0.458616	0.639311	0.130952	0.920509	0.748268	0.163819	-1.38234	0.220068	0.635194	0.918602	-1.47301	5.40992e-05	-1.33526	0.601563	-2.55308	7.68e-14
fumD	1.29261	0.1713	-1.80884	0.000951932	0.658158	0.360506	-0.512075	0.474015	0.071947	0.995321	-1.16129	0.0397253	-1.01069	0.64951	-2.37226	1.18e-08
fumE	0.222562	0.719556	-0.801476	0.206778	0.395894	0.409878	-0.155355	0.837488	0.0974381	0.985753	1.26687	2.67304e-08	0.275478	0.913353	0.901957	0.00035442
fur	0.194729	0.812179	-0.0599822	0.955358	0.941678	0.0635497	-0.613489	0.488293	0.28111	0.950845	-0.391214	0.288237	0.461346	0.870926	-0.418848	0.121014
fusA	-0.596997	0.438624	0.476633	0.657971	-0.104327	0.884067	0.350574	0.74874	0.151188	0.983236	-0.629139	0.133536	-0.323531	0.947924	0.332332	0.292077
fxsA	0.827902	0.457749	-1.96614	0.0165252	1.5418	0.182896	-3.08062	8.20646e-08	-0.45784	0.950845	0.124542	0.812417	1.41669	0.352521	0.438977	0.144671
gabD	0.515998	0.6592	-0.114566	0.895911	2.98988	0.0239243	1.54582	0.00884563	0.98805	0.752038	-0.57791	0.0653562	-0.675838	0.838115	-2.17869	2.02e-05
gabP	0.651987	0.557773	0.466618	0.595005	2.56321	0.0550058	2.58855	6.22377e-05	-0.55222	0.927736	-2.44437	1.72054e-11	-0.557386	0.868156	-2.79406	8.24e-14
gabT	0.467997	0.675207	-0.0797529	0.936528	2.94323	0.0279999	2.42283	0.000222635	0.55473	0.930488	-1.58787	1.55025e-05	-0.890868	0.744702	-2.75798	1e-08
gadA	2.07619	0.0399393	-1.41515	0.164724	0.96268	0.258779	-0.961024	0.249283	1.45002	0.83408	4.42852	3.86214e-20	1.79338	0.615414	4.23261	5.07e-10
gadB	2.68768	0.0164977	-0.0032697	1	0.906157	0.257608	-1.03854	0.0956202	1.65225	0.66069	2.7807	3.21335e-08	1.84173	0.64951	2.11912	0.000391624
gadC	2.559	0.029126	0.0533865	0.976858	0.322268	0.704898	-1.42564	0.0187717	1.65757	0.614803	2.61906	2.75509e-08	1.69238	0.656119	1.91544	0.000967182
gadE	2.19614	0.0575033	0.570461	0.557712	0.410176	0.682348	-2.09534	0.00204199	-0.179441	0.988815	-1.07561	0.0337739	1.30716	0.663473	-0.160804	0.779551
gadW	1.64872	0.0756029	-2.10002	0.137435	1.15151	0.04854	-1.28744	0.149632	-0.266903	0.982144	1.57051	2.18933e-07	-0.944281	0.79136	-0.0594015	0.893984
gadX	1.62615	0.0916364	-1.16338	0.370548	1.93374	0.00287886	-0.925562	0.401513	-0.836519	0.917519	0.0953669	0.849954	-0.665965	0.851788	0.505831	0.213266
galE	-0.0977324	0.945447	1.64728	0.0261657	0.57111	0.388581	1.48552	0.00838665	0.389697	0.907752	0.215239	0.46034	-0.524051	0.8277	-0.0728118	0.832511
galF	0.526022	0.44456	-1.24855	0.0844605	1.83255	9.04587e-06	-0.00433546	1	-0.0185889	1	-0.332013	0.235545	-0.409277	0.867598	-1.32056	4.1e-05
galK	-0.278342	0.776209	1.7624	0.0154727	-0.235978	0.705898	0.710645	0.252215	0.419999	0.903594	0.276955	0.278998	-0.048882	0.999845	0.204369	0.388938
galM	0.171814	0.852857	1.47832	0.0146905	-0.518457	0.329186	0.537372	0.450036	0.124146	0.979157	-0.510786	0.0250304	-0.148124	0.983826	-0.981739	3.94e-05
galP	-2.17243	0.169763	0.230684	0.740387	-1.6964	0.00107426	-0.851451	0.173804	0.537441	0.898867	2.26559	6.20614e-18	-0.351311	0.89363	2.25801	1.22e-15
galR	0.318728	0.591491	0.343828	0.563758	0.177707	0.704898	0.448831	0.466352	-0.520093	0.867556	-0.978306	0.00155356	-1.22332	0.675142	-1.68255	3.94e-14
galS	-0.793463	0.389284	2.42309	4.93185e-05	-0.251871	0.796725	1.61356	0.000877426	1.62689	0.582054	-0.546164	0.101182	-0.0715209	0.99786	-0.179817	0.556617
galT	-0.412712	0.630208	1.70079	0.022809	0.0714981	0.921657	1.33293	0.0205188	0.425235	0.903594	0.31623	0.243573	-0.120411	0.987964	0.221205	0.361279
galU	-0.0726855	0.962519	-1.99392	0.00552787	0.646978	0.182052	-0.897787	0.184511	-0.145322	0.979157	0.537687	0.0142743	-0.464735	0.842149	-0.646989	0.0619621
gapA	0.404927	0.603594	-1.36114	0.128747	0.926363	0.107852	-1.83586	0.0139673	0.0783709	0.994034	0.87411	0.00577222	0.163751	0.982737	2.18911	6.85e-15
garD	0.212275	0.792046	0.78855	0.274177	1.68165	0.00384382	1.58172	0.00246494	1.14451	0.368259	0.659734	0.01881	-0.605626	0.70395	-0.0150658	0.978388
garK	0.744401	0.197875	0.761145	0.209358	0.984623	0.0262644	-0.493377	0.50818	0.273193	0.959326	-0.694167	0.0141132	-0.226947	0.947924	-0.482476	0.117681
garL	0.992915	0.197144	2.88912	0.00523162	1.9512	0.000103605	0.418112	0.580193	0.0950173	0.988815	-0.470151	0.248841	0.529742	0.861256	-0.693429	0.0307063
garP	0.661264	0.652612	3.3011	0.00356747	1.64685	1.55267e-05	1.06989	0.0607942	0.108635	0.988928	-0.0813799	0.907628	0.167039	0.987342	-1.46203	5.38e-05
garR	0.591416	0.381366	1.028	0.135344	1.75912	0.000686667	-1.24272	0.0711079	0.335085	0.948695	-0.917738	0.000694917	0.0175283	1	-1.12295	0.00123384
gatA	-0.714975	0.459567	5.14742	0.00799152	1.84145	0.000492435	5.20732	1.38484e-08	2.95091	0.295193	2.34769	2.14156e-11	0.129308	0.999153	4.72009	6.27e-45
gatB	-0.663174	0.561493	5.19545	0.00449529	1.61664	0.00235251	5.3224	9.81803e-11	4.0162	0.17005	2.05887	2.6858e-08	-0.0506744	1	5.77996	4.55e-59
gatD	-0.651625	0.563903	5.43407	0.00148246	2.11163	0.000156075	4.98211	5.0731e-09	4.43256	0.183113	2.77133	2.07876e-13	-0.091563	1	5.63217	1.86e-52
gatY	-0.215319	0.815398	3.52582	0.0316181	1.96962	0.00031223	3.30453	0.000125116	1.40826	0.526505	2.51842	7.71417e-21	0.517297	0.933751	3.42988	4.12e-35
gatZ	-0.410595	0.624513	4.20661	0.0178021	1.98731	0.00026137	4.50811	4.79758e-07	2.00774	0.353202	2.20217	9.09106e-13	0.289019	0.979328	3.55747	2.97e-38
gcd	1.03456	0.247774	-1.62965	0.372632	0.201236	0.780096	-0.713573	0.393829	0.0568717	0.999153	1.55846	0.00500546	-1.02481	0.644709	0.00859967	0.994023
gcl	1.06686	0.0522098	-0.531353	0.34973	0.884279	0.0272612	-0.560171	0.346993	-5.12573	0.00448425	-0.424086	0.264331	-3.44499	0.134122	-1.53165	4.65e-06
gcvA	-0.731191	0.275042	-1.04742	0.0321509	-0.362775	0.378515	-0.955263	0.139526	-0.0711971	0.990895	2.03176	1.07372e-13	-0.525133	0.89363	0.642483	0.0054793
gcvH	0.725436	0.375318	0.0404696	0.963874	0.512954	0.186799	1.24479	0.0597838	1.39912	0.542211	-2.46868	1.97177e-19	1.35875	0.385995	-1.25432	0.00115635
gcvP	0.620473	0.395358	0.0243985	0.985421	0.391903	0.431037	1.68756	0.0121223	1.10931	0.711274	-2.15905	1.25054e-13	1.25378	0.406363	-1.18526	0.0053525
gcvR	-0.0639991	0.946649	-0.733879	0.187112	0.757855	0.124797	0.239591	0.808107	-0.172765	0.969704	-0.531045	0.0365129	0.115183	0.989549	0.179079	0.461007
gcvT	0.809851	0.241768	-0.216569	0.80614	0.0996761	0.85506	0.958918	0.186599	1.32336	0.60068	-2.51037	7.22366e-22	1.52109	0.346169	-2.10053	4.44e-12
gdhA	-0.492257	0.451898	1.98217	0.0293306	0.662684	0.237509	2.12274	0.000629033	0.709984	0.903594	-0.329913	0.476427	-0.246183	0.959762	-0.0660122	0.838461
gdx	0.815381	0.230321	-0.448823	0.561198	0.0559143	0.930966	-0.929377	0.139926	-0.620132	0.770318	-0.564659	0.0776177	0.334204	0.881524	-2.10119	5.2e-11
gfcA	-0.296866	0.832526	-0.672816	0.592711	-0.938498	0.0497414	1.8723	0.0893205	0.271851	0.962826	1.82996	1.1476e-06	0.441607	0.899769	1.51349	0.00260558
gfcB	0.295506	0.861194	-2.10877	0.0182571	-0.742835	0.100323	2.11921	0.034237	0.75968	0.91134	1.37175	0.000371414	-0.535728	0.89363	1.48386	0.00209828
gfcC	-0.173936	0.870665	-1.28819	0.0202933	-0.993854	0.0196054	2.17659	0.0397786	-0.680536	0.779447	0.860948	0.105452	-0.511441	0.902446	0.0631712	0.94005
gfcD	0.0112163	0.999334	-1.17004	0.0297153	-0.926105	0.0112596	1.32147	0.125371	-0.56519	0.818361	1.00655	3.68741e-05	0.137785	0.987342	0.376285	0.20832
gfcE	0.0246012	0.994656	-1.13395	0.0244694	-0.321086	0.441704	0.569017	0.408137	-0.334716	0.916204	0.65074	0.0868503	0.0511474	1	0.00698323	0.994266
ggt	1.16398	0.108165	0.754736	0.27408	1.27771	0.00975977	-1.09894	0.0995165	0.0619114	0.994034	-2.59597	4.17349e-13	-0.97299	0.541861	-2.55388	1.11e-14
ghoS	-0.0385298	0.995789	-2.14305	0.028878	0.211825	0.803543	-2.09024	0.0495148	-0.0733359	0.997719	0.0274343	0.987073	-1.64713	0.582506	0.265852	0.783062
ghoT	0.830749	0.671593	-2.89984	0.00671164	0.303371	0.78554	-2.72505	0.0250987	-1.73025	0.620794	-0.178182	0.811358	-1.39567	0.703101	1.22594	0.0226882
ghrA	0.0248131	0.991322	-0.071335	0.93212	0.291546	0.530727	0.401868	0.5184	0.115885	0.979157	-0.283407	0.310173	0.162633	0.975186	-0.815176	0.000390746
ghrB	-0.709567	0.341361	1.28724	0.0245501	-0.0915923	0.878913	-0.144743	0.874363	0.219947	0.973162	-1.57118	1.1268e-12	0.476406	0.861256	-1.05985	2.21e-07
ghxP	-1.1531	0.0733246	0.393443	0.701081	-1.35799	0.0690871	-1.40548	0.00949944	2.07354	0.464243	-1.21024	0.0066608	0.212806	0.956328	2.00165	0.000702436
ghxQ	1.13067	0.0318206	-0.260597	0.699059	-0.260601	0.510198	-0.120287	0.88425	-0.0337964	0.999153	0.654284	0.0561336	-0.330578	0.883797	0.162082	0.65869
glcA	4.27051	0.000207607	-0.156496	0.875539	3.60118	1.57862e-15	1.89033	0.0101221	-3.07018	0.078333	-1.90292	0.000582352	-2.72961	0.469858	-1.69335	0.00319805
glcB	3.69878	3.94273e-06	0.692597	0.244917	5.58609	5.31336e-24	2.34149	0.0659874	-1.95921	0.253045	-2.09729	1.43506e-05	-2.63825	0.314824	-1.3999	0.00647084
glcC	-0.763573	0.267536	-0.45016	0.720641	1.474	0.0888954	0.62006	0.280815	2.68163	0.12196	-2.00973	9.05179e-12	1.23688	0.707389	-2.94267	1.77e-20
glcD	4.05457	7.71719e-05	0.425391	0.798737	7.20493	4.17107e-22	5.95655	2.60441e-07	-1.52679	0.472021	-4.39883	8.31668e-10	-2.4428	0.191574	-5.28835	3.78e-17
glcE	4.00199	3.81855e-05	0.802434	0.555496	7.46689	1.39275e-28	6.32127	2.64475e-07	-1.9049	0.189964	-3.36629	6.25212e-08	-2.41745	0.294714	-4.9304	3e-12
glcF	3.5863	6.04568e-08	0.143666	0.858724	5.02802	5.09433e-13	0.812401	0.579793	-1.81426	0.237576	-1.23951	0.000281509	-2.38323	0.314824	-2.4189	7.28e-06
glcG	3.5633	4.6491e-06	0.354702	0.535054	6.23487	8.60923e-28	2.20089	0.0576971	-1.59355	0.392154	-2.43413	7.27706e-10	-2.43405	0.27938	-1.16093	0.0434001
gldA	-0.751781	0.417204	3.01695	0.0237658	1.10622	0.00106961	-0.100612	0.918497	2.66762	0.0233981	0.561411	0.0208077	0.309451	0.938375	1.795	1.55e-08
glf	-0.0325415	0.985671	0.399744	0.615028	1.85685	0.00118776	0.413067	0.568107	0.716044	0.898867	0.316813	0.610715	0.0146374	1	1.39382	4.77e-08
glgA	0.939499	0.125302	1.3568	0.0621134	0.918541	0.0770136	-0.0377623	0.978378	0.187731	0.969735	-0.140498	0.684168	-0.453511	0.870263	-0.373019	0.201614
glgB	0.852357	0.183345	1.80343	0.00948913	0.764002	0.171082	0.622445	0.369372	0.609502	0.858961	-0.36747	0.208809	-0.251203	0.951734	-0.127734	0.709388
glgC	0.865994	0.167663	1.67313	0.0176307	1.21703	0.0161328	0.105944	0.927447	0.709635	0.83243	-0.30343	0.326461	-0.38923	0.915106	-0.107596	0.758292
glgP	0.818383	0.194599	1.72921	0.0250482	0.583634	0.329704	0.624748	0.425214	0.399949	0.933173	0.0436558	0.909955	-0.131464	0.987342	0.0215441	0.959757
glgS	0.696576	0.374615	-1.95515	0.00562385	3.90795	0.000430665	-1.25058	0.110971	1.10535	0.820355	-0.748361	0.0258701	0.922928	0.806133	-1.15788	0.00547293
glgX	0.91687	0.128471	1.89741	0.00416747	0.971056	0.0550058	-0.0701681	0.951667	0.740603	0.819636	-0.502801	0.108889	-0.312073	0.938881	0.00332682	1
glk	0.545711	0.432369	-1.73578	0.0633195	0.21258	0.776337	-2.90199	0.000645617	-0.101944	0.988815	1.84102	4.98576e-17	0.118056	0.988559	0.407518	0.128699
glmM	-0.301737	0.668013	0.70745	0.382394	0.207774	0.699921	1.4164	0.0287743	0.786538	0.820355	-0.340084	0.24038	0.173863	0.975237	0.233062	0.3881
glmS	0.234543	0.772454	0.620762	0.358019	0.710862	0.131644	-0.371436	0.662427	0.604471	0.878924	-0.35207	0.353846	-0.399978	0.934116	0.288889	0.308853
glmU	0.358808	0.600901	0.106372	0.902794	0.596156	0.148918	-0.107377	0.918497	0.507824	0.903594	-0.448995	0.0560333	0.240395	0.956488	0.522275	0.0423782
glnA	4.45414	2.93261e-05	-1.56475	0.125364	0.952104	0.662103	2.09546	0.0538793	4.37873	0.08644	0.647891	0.185912	-0.169472	0.988681	3.35038	4.26e-18
glnB	-0.211852	0.760965	0.800523	0.0978008	-0.0222199	0.977626	-1.17831	0.0473466	-0.0258226	1	-0.648977	0.0110771	-0.543186	0.729247	-0.8787	0.000588395
glnD	0.0337857	0.982654	-0.0882244	0.929904	0.396967	0.50938	0.633574	0.458688	-0.0926026	0.988815	0.907059	0.000223646	0.142953	0.974947	0.844396	0.00832172
glnE	-0.262208	0.67962	0.82313	0.172418	1.3321	0.00584833	1.16399	0.14564	0.647465	0.841143	-0.265364	0.301338	-0.043746	1	0.914293	0.000504635
glnG	4.98329	2.25137e-08	0.4	0.557145	0.392726	0.859016	-0.516212	0.500496	1.11084	0.711274	0.035871	0.949925	-0.454823	0.834571	-0.245607	0.373388
glnH	3.26391	2.69978e-05	-0.565405	0.662228	1.71111	0.186799	0.59018	0.446537	2.78856	0.107475	0.0518625	0.908736	-0.0842429	1	0.654357	0.0976467
glnK	7.13889	2.35097e-06	-2.07123	0.171987	1.32856	0.577138	0.25073	0.822462	5.21837	0.048102	0.519862	0.49957	-0.720696	0.817465	3.54444	0.000290268
glnL	4.73835	3.15027e-08	-0.0415914	0.97147	0.575301	0.780096	-0.50878	0.444895	0.784429	0.840453	-0.0786003	0.921407	-0.54041	0.797231	0.799246	0.00282085
glnP	2.79476	0.000715878	-0.594569	0.524848	0.852916	0.508418	0.744281	0.217555	2.32101	0.305622	0.181325	0.786159	0.173608	0.9858	-0.443749	0.228259
glnQ	2.88796	0.00103948	-0.0404376	0.975088	0.307718	0.829359	0.789575	0.177671	2.15482	0.38908	0.313378	0.654214	0.118106	0.996994	-0.971481	0.000376326
glnS	0.0189019	0.995789	-0.620791	0.497534	0.717011	0.189753	1.15614	0.104663	-0.0927514	0.991772	-0.0307313	0.934261	0.583223	0.851788	0.145229	0.643439
gloA	0.472458	0.371722	-0.0547363	0.940596	-0.454228	0.368558	-1.41842	0.0140498	-0.547543	0.863195	-0.603469	0.0542404	-1.06824	0.541861	0.154675	0.629371
gloB	0.820385	0.162321	1.42484	0.00347613	1.20541	0.0132137	0.97721	0.206066	0.0368255	0.999405	-0.296619	0.310997	-0.402073	0.851788	-0.380036	0.216919
gloC	-0.29318	0.763132	0.571382	0.465345	-0.657265	0.269736	0.357474	0.708807	0.442418	0.949028	-0.306372	0.391108	0.550896	0.851788	-0.864471	0.00211949
glpA	-0.707872	0.374785	4.0545	0.019121	2.41887	3.4872e-05	5.6504	1.40628e-09	1.87558	0.342747	1.14624	0.00114924	-0.125055	0.999835	1.58031	1.25e-09
glpB	-0.69005	0.417204	4.49995	0.00875585	2.53601	0.000194939	5.28057	2.38573e-09	2.23585	0.153798	0.456335	0.156424	-0.283011	0.983826	1.16143	8.62e-06
glpC	-0.622305	0.48901	4.91829	0.00358713	2.49686	0.000867871	4.61665	3.18318e-08	2.3612	0.0860784	-0.0458195	0.90948	-0.362432	0.960045	0.519722	0.0596365
glpD	0.417045	0.644593	-0.905452	0.495672	1.42563	0.0310084	0.724549	0.458761	0.437872	0.929326	-0.918961	0.00234961	0.0376898	1	-1.34743	2.62e-06
glpE	0.0382719	0.980813	-0.391853	0.713369	-0.0961784	0.855999	0.64036	0.343215	-0.563872	0.820415	-0.707646	0.00364943	0.254105	0.935556	-0.597866	0.0296989
glpF	0.288228	0.797792	3.80544	0.000903879	1.96976	0.0108853	3.78733	6.54434e-09	1.56385	0.453132	-3.11375	1.08264e-19	-0.0481923	1	-1.98886	2.8e-10
glpG	-0.572901	0.253224	-0.118741	0.895911	-0.388081	0.414992	0.870062	0.121157	-0.387081	0.91134	-0.934363	9.28011e-05	0.453285	0.816799	-0.476895	0.056734
glpK	0.236567	0.847207	4.08921	0.000438172	2.116	0.00455139	3.9437	5.25269e-08	1.77207	0.399006	-2.50119	2.80565e-18	-0.360595	0.967902	-1.07731	0.000166782
glpQ	-0.194895	0.893224	2.83834	0.0303605	2.0612	0.032031	0.857325	0.332328	2.04348	0.0949054	0.467852	0.432972	-0.274742	0.975237	0.265599	0.522017
glpT	-0.61763	0.579295	5.0091	0.00087624	2.02785	0.0272341	2.16381	0.00810847	3.25207	0.0326708	0.62733	0.33975	-0.107934	1	1.41173	0.00112372
glpX	-0.0866296	0.953156	2.0711	0.0184034	1.32312	0.0821082	0.851352	0.226455	0.517365	0.929815	-1.72889	1.36283e-10	0.294822	0.965702	-1.22892	8.51e-08
glrK	0.469873	0.367081	-0.361134	0.555496	-0.52476	0.212475	-1.33795	0.0426639	-0.265787	0.950845	0.255893	0.329661	-0.281736	0.961665	-0.00361322	1
glrR	-0.206202	0.747694	0.652509	0.224144	-0.609114	0.17983	-0.937184	0.127027	-0.202868	0.966025	0.479126	0.0607006	-0.812108	0.737837	0.639237	0.0134295
glsA	1.59542	0.128605	-0.674514	0.430888	-0.0285318	0.968627	-1.95718	7.84882e-05	-0.607171	0.922097	2.89229	1.33061e-10	0.131031	0.989549	2.03401	0.00151259
glsB	-0.64897	0.267047	0.633549	0.347276	-0.699082	0.0812577	0.995617	0.0897444	-0.0149209	1	0.00679165	0.996084	0.630964	0.692996	-0.117901	0.758292
gltA	-1.96768	0.000523326	0.471094	0.767548	2.0754	0.000386549	2.02317	0.0165499	2.37815	0.280407	-1.72095	1.14997e-08	0.452722	0.933183	-1.56419	4.86e-08
gltB	-1.35409	0.0352369	1.67222	0.0603863	0.00888222	1	2.89245	0.00469587	-1.07013	0.84679	1.69525	2.48672e-05	-0.644739	0.854004	3.55876	1.72e-30
gltD	-1.18516	0.0756029	2.12517	0.00982758	-0.144985	0.887461	2.96378	0.00170837	-1.73981	0.712685	1.74527	0.000130748	-1.04638	0.70723	3.65238	2.5e-39
gltF	-1.16003	0.242025	1.03861	0.16053	-1.03858	0.0818166	0.684775	0.404552	-0.121655	0.988815	-0.114887	0.909001	-1.23939	0.622482	0.523338	0.510743
gltI	1.73901	0.0164977	-0.564579	0.486616	0.797049	0.250321	-0.184587	0.829963	1.61289	0.392383	-0.798944	0.00209065	0.904055	0.791717	-1.82525	1.28e-10
gltJ	1.55404	0.00690394	-0.182728	0.83197	-0.273837	0.698074	-0.190351	0.780763	1.37412	0.569878	-0.607966	0.0423625	1.03493	0.641375	-1.66462	6.46e-11
gltK	1.52128	0.0172836	-0.242961	0.766438	-0.142272	0.864613	0.108593	0.889015	1.49539	0.542211	-0.697026	0.0229675	0.953488	0.703101	-1.62487	3.51e-08
gltL	1.36764	0.0557345	0.0683382	0.938355	-0.0942969	0.912742	0.334616	0.59663	1.48799	0.526505	-0.954825	0.000681702	0.783203	0.804306	-1.5401	5.01e-08
gltP	-0.403693	0.506188	0.229712	0.721994	-0.10898	0.838732	-0.477815	0.588198	1.38258	0.56833	-0.23984	0.514618	0.495601	0.870263	-0.739639	0.0058355
gltS	0.118823	0.876187	-0.583826	0.333031	-0.0458088	0.933204	-0.434554	0.532781	0.6446	0.820355	1.52326	2.34405e-09	0.1927	0.950107	1.28522	1.35e-07
gltX	-0.0967937	0.926504	-0.866433	0.334572	0.223409	0.656744	-0.377186	0.627775	0.697761	0.83243	1.05902	2.77511e-05	0.440201	0.878205	0.607821	0.0206149
gluQ	0.357941	0.553588	-0.946023	0.140484	-1.27021	0.00149208	-1.42213	0.0269301	-0.233458	0.951565	-0.0838586	0.83694	-0.211707	0.949381	-0.554355	0.0415931
glvB	-0.159352	0.918408	0.423744	0.568013	-1.82376	0.000370931	0.322126	0.734096	-0.235991	0.964353	0.471149	0.399025	-0.630282	0.834571	-0.615449	0.289424
glvC	0.419681	0.626996	-0.520463	0.381482	-1.29852	0.00393478	0.0419831	0.974661	-0.798891	0.687671	0.219925	0.706266	-0.578286	0.905486	-0.100974	0.81626
glvG	-0.276412	0.761096	-0.378535	0.514678	-0.711152	0.102229	-0.59274	0.306556	-0.179636	0.973214	0.609099	0.113313	-0.296652	0.952694	0.216723	0.718045
glxK	0.0499923	0.980259	-0.241599	0.745701	0.401235	0.382604	0.00779205	0.997296	-0.320029	0.949028	-0.49428	0.0986757	-0.832133	0.615414	-0.920749	0.0126543
glxR	1.5425	0.0360418	-0.32991	0.69551	0.884777	0.165695	-0.0590612	0.966282	-7.61316	0.000852375	-0.844905	0.131422	-2.45817	0.611697	-2.62074	1.51e-06
glyA	-0.897111	0.358064	1.20938	0.422621	0.942653	0.0544174	0.962476	0.132193	1.37903	0.708779	-1.90811	3.96815e-11	-0.0860346	0.998151	0.226675	0.665281
glyQ	-0.27359	0.717325	-0.361625	0.677879	1.26968	0.00121046	0.668643	0.43743	0.603925	0.85942	0.35348	0.181809	0.629783	0.834571	-0.00952138	0.986242
glyS	-0.495669	0.513788	0.263538	0.789287	1.20061	0.0128328	1.40584	0.0906039	0.714611	0.84679	0.401842	0.136465	0.239549	0.974404	0.196056	0.593595
gmd	-1.23758	0.351663	0.297971	0.624027	-0.203995	0.688387	1.31248	0.0309465	0.206947	0.969704	-0.327774	0.594501	-0.296372	0.944491	-0.267181	0.582124
gmhB	-0.511282	0.326606	0.181719	0.809507	1.34019	0.00868612	0.770724	0.359434	0.240745	0.951869	0.460986	0.0487403	0.595862	0.769463	0.0885683	0.757489
gmk	0.629744	0.281769	-0.270721	0.710467	0.411871	0.396128	-0.975887	0.107807	-0.246793	0.966025	0.432041	0.0809235	0.183157	0.962558	0.698775	0.00618849
gmm	-0.885431	0.481035	0.255654	0.81586	-0.598136	0.385007	0.105239	0.92309	-0.0288611	1	-0.0343644	0.981649	0.745899	0.726182	0.647026	0.240975
gnd	-0.194537	0.843052	0.244839	0.796382	1.02229	0.124217	0.303096	0.731247	0.436816	0.930488	0.237992	0.582362	-0.355817	0.94359	1.20379	1.69e-06
gnsA	-0.676437	0.502694	-0.470691	0.678936	-0.520356	0.276953	2.77203	0.00522423	0.409348	0.949028	0.181892	0.779135	2.6154	0.376636	0.595961	0.131856
gnsB	-0.629608	0.441415	0.220394	0.82726	0.0510693	0.953409	0.551951	0.732628	0.839976	0.858961	-0.663473	0.186754	1.40088	0.526463	2.24849	3.8e-07
gntK	0.435792	0.502914	-0.587104	0.385275	-0.595248	0.0909906	-0.458683	0.537664	0.121115	0.988815	-0.286348	0.48835	-0.374381	0.894727	0.229438	0.599248
gntP	-0.209678	0.78722	-0.00395743	1	-0.190343	0.812055	0.0545432	0.957854	-0.209121	0.9682	1.22012	0.00696193	2.40036	0.504751	-1.52337	0.000160568
gntR	0.211469	0.735334	-0.279272	0.699059	0.337458	0.488462	-0.114352	0.904619	-0.0654897	0.993248	-0.400622	0.247047	-0.200464	0.959762	-0.5024	0.0530751
gntT	0.341071	0.539864	-0.106968	0.880613	0.222946	0.649267	-0.386096	0.588423	1.12674	0.516535	0.322032	0.23875	0.162023	0.962631	-0.0547039	0.885041
gntU	-0.196729	0.778524	-0.558507	0.486616	-0.90166	0.0110366	-0.39885	0.611751	-0.273932	0.945265	0.554353	0.033919	0.305639	0.918773	0.359101	0.230593
gor	-0.322981	0.621877	-0.138543	0.860224	0.814703	0.0434437	-0.00876325	0.997923	0.49313	0.901359	-0.15782	0.586691	-0.212508	0.949381	-0.432715	0.103077
gph	-0.592561	0.336875	0.808519	0.169419	0.502314	0.22051	0.681595	0.348104	0.363609	0.933173	0.0077958	0.991146	-0.0457726	1	0.658139	0.00319805
gpmA	0.378129	0.644593	-1.4711	0.0770129	1.5344	0.00153957	-0.437047	0.711152	0.170946	0.979157	0.0459931	0.905769	-0.508158	0.848563	-0.0166534	0.982229
gpmM	-0.0732525	0.950585	0.222391	0.875539	0.0969724	0.874981	-1.08394	0.0696229	0.286373	0.957813	1.46383	1.02686e-12	0.783023	0.627048	0.714395	0.0148505
gpp	-0.445453	0.511456	-0.000522109	1	0.218717	0.738673	0.409143	0.627775	-0.229433	0.966025	-0.137722	0.631672	0.224315	0.947493	0.304148	0.269394
gpr	0.65656	0.373083	3.49705	0.000438172	2.54123	4.32062e-07	1.2686	0.128403	1.07197	0.573792	1.31277	2.12408e-05	0.0421978	1	1.17946	0.000166914
gpsA	0.0480141	0.969712	-0.131839	0.896983	1.03811	0.0187015	-0.120751	0.917087	0.602196	0.881802	-0.169224	0.543885	-0.194223	0.975563	0.282709	0.301566
gpt	-0.638836	0.383277	0.416263	0.585393	-1.20042	0.0123758	0.912526	0.199387	-0.625688	0.868721	-0.607518	0.0626145	0.926955	0.507087	0.22039	0.467611
grcA	-1.10995	0.242025	-0.938805	0.66126	4.57506	0.00172242	-1.12659	0.0625106	1.14251	0.800415	2.768	9.00243e-17	1.0547	0.636903	3.66436	6.09e-19
greA	-0.366534	0.677679	-0.511248	0.544902	-0.215889	0.671542	-0.97393	0.140703	0.458593	0.902461	0.0495045	0.901158	0.788049	0.611697	-0.744008	0.0370526
greB	0.779338	0.132795	-0.349465	0.532379	0.0752202	0.888071	-1.28763	0.0188231	-0.825828	0.653591	0.0448722	0.915575	-1.45829	0.488535	-0.594465	0.0251371
groL	1.33361	0.154972	-0.120794	0.948057	2.5529	0.0290632	-3.21206	2.68893e-05	1.36955	0.798234	-0.201466	0.770324	0.816961	0.834571	1.13622	3.28e-05
groS	1.14784	0.146185	-0.651152	0.638288	2.44973	0.0279917	-3.96667	3.84896e-08	0.827924	0.914408	-0.504578	0.395023	1.32286	0.574366	1.77014	4.93e-07
grpE	0.696615	0.507406	-1.867	0.0589571	1.07509	0.27691	-3.02662	0.000132924	-0.6437	0.901745	-0.0460906	0.945826	0.913649	0.649973	0.756898	0.00276693
grxA	-1.06092	0.223667	-4.11781	0.00113931	-0.539983	0.428071	-2.39514	9.39764e-07	-1.84237	0.445744	2.57057	2.74826e-14	-1.15445	0.816799	3.8807	2.28e-10
grxB	0.0809571	0.946164	-0.648009	0.363081	1.9037	0.000221934	1.10679	0.246284	0.586878	0.903594	-1.32714	2.02269e-07	0.000142729	1	-1.85721	4.6e-06
grxC	0.325517	0.557201	0.244281	0.757325	0.627015	0.115118	-0.698051	0.38743	0.259328	0.952204	-0.0159086	0.970878	0.0369909	1	0.21739	0.430199
grxD	-0.0234839	0.995789	-1.10264	0.0559252	0.852193	0.0398273	-0.233843	0.80669	-0.262686	0.957001	-0.505672	0.0365228	-0.295087	0.933183	-0.00113745	1
gshA	0.879921	0.208895	-1.17273	0.160837	-0.394091	0.441511	-1.6804	0.0146886	0.170877	0.973887	0.423674	0.0850689	-0.91178	0.70723	0.548506	0.0675071
gshB	-0.0940422	0.914431	-0.108554	0.897007	0.746691	0.0641515	0.200924	0.833231	0.634293	0.820355	1.13355	5.32189e-07	0.0327163	1	1.34242	1.46e-08
gsiA	-1.57315	0.0151817	1.55319	0.0854468	-0.703213	0.334706	2.1041	0.00469587	-0.875808	0.756188	-0.808665	0.000923661	-1.04266	0.668577	1.78823	3.18e-05
gsiB	-1.43514	0.0400186	1.75163	0.0461225	-0.329132	0.641217	2.34127	0.00170837	-0.789695	0.84679	-0.447066	0.140635	-1.00031	0.715138	1.86636	1.3e-05
gsiC	-1.39109	0.00940901	1.65751	0.054902	-0.801087	0.125837	1.59625	0.00531851	-0.932443	0.800315	-0.878488	0.00187574	-0.820183	0.715138	1.26332	0.0013081
gsiD	-1.18053	0.0321604	1.19362	0.240871	-0.921128	0.0512518	0.853618	0.222859	-0.795076	0.84679	-0.603237	0.0237968	-0.501256	0.867598	1.27848	0.000874644
gsk	-0.638639	0.230012	0.566028	0.280107	-0.759547	0.0550058	0.401222	0.525475	-0.290573	0.948695	-1.18278	4.39649e-06	-0.00187739	1	-0.483137	0.0734623
gspA	-0.217046	0.796582	-0.633087	0.370085	-0.913818	0.0254587	0.0641246	0.944678	-0.988949	0.512328	0.31564	0.565074	-0.652096	0.839608	0.521791	0.243614
gspB	0.15846	0.859181	-0.582958	0.26711	-0.34209	0.49932	-0.770849	0.162361	0.179325	0.966888	1.14056	0.00702807	-0.467893	0.840186	1.4884	1.68e-06
gspC	0.723366	0.389284	-2.00589	0.00390967	-1.11606	0.00475982	-0.551673	0.462246	-1.3358	0.527553	0.0397216	0.957753	-0.33376	0.93676	0.542913	0.338278
gspD	0.171436	0.824561	-1.29275	0.0168407	-0.766082	0.0318059	-0.0801095	0.930719	-0.511992	0.841143	0.912979	0.00651546	0.259241	0.947924	0.659276	0.0326791
gspE	-0.3412	0.710236	-1.4215	0.0185646	-1.28206	0.000212278	-0.406378	0.545754	-0.579448	0.840276	1.51521	5.0887e-05	0.169718	0.988496	1.42009	0.000108328
gspF	0.330761	0.674231	-0.814369	0.124202	-0.766144	0.0493777	-0.0736479	0.93132	-0.271755	0.950767	-0.304664	0.393734	-0.00956515	1	-0.543835	0.109245
gspG	0.993027	0.25758	-0.881977	0.260645	-1.2917	0.00269614	-0.20165	0.830245	-0.63906	0.882379	-1.05177	0.168683	-0.204953	0.987964	0.323587	0.647742
gspH	-0.277069	0.807221	-0.315612	0.693208	-1.49249	0.0114465	0.124219	0.902969	-0.339634	0.950845	0.978396	0.197486	-0.13427	0.998151	0.890512	0.101274
gspI	0.161996	0.950585	-0.569569	0.305446	-1.90472	0.000145363	-0.16216	0.865991	-0.709439	0.868187	1.42231	0.00295972	-0.254867	0.987964	1.39378	0.0054668
gspJ	0.307991	0.766924	-0.78812	0.0960918	-1.59946	0.000296882	0.00910418	0.997296	-0.932197	0.63501	1.19351	0.000262941	-0.079774	1	0.642408	0.0480648
gspK	-0.235583	0.758817	-0.664775	0.161302	-1.66839	5.04703e-05	-0.134136	0.893933	-0.576092	0.83243	1.10331	9.529e-05	-0.447565	0.947493	1.40603	0.000346306
gspL	-0.0785971	0.95302	-0.145319	0.827568	-1.49964	1.95457e-05	-0.196229	0.852455	-0.863474	0.569878	0.82061	0.00426754	-0.830113	0.871929	0.623268	0.0352169
gspM	0.232408	0.741447	-1.28734	0.0548016	-1.95748	9.87294e-06	-0.89758	0.299507	-1.58883	0.12196	0.862957	0.0170979	-0.79618	0.890416	0.548686	0.168105
gspO	0.274927	0.722521	-1.30928	0.0604419	-0.75537	0.174696	-1.20851	0.182377	-1.29814	0.262558	1.09625	0.000131931	-0.750437	0.875723	0.038914	0.922791
gss	-0.778104	0.242025	-1.57002	0.0659068	0.269297	0.67535	-0.936574	0.279669	0.119167	0.986019	2.60713	1.20773e-28	0.395235	0.851788	2.39698	7.01e-24
gstA	0.260432	0.697601	-1.36611	0.0833678	0.898581	0.0436791	-0.0625001	0.958323	-0.320071	0.950845	-0.153554	0.617037	-0.441297	0.834571	-0.721682	0.026256
gstB	-0.448038	0.500734	0.849702	0.129322	0.403499	0.411545	0.111341	0.906854	0.425904	0.932164	-0.384626	0.172711	0.700868	0.70723	-0.419209	0.120837
guaA	-0.917881	0.0959495	1.60576	0.0408046	0.238104	0.796725	1.28445	0.0468895	1.69899	0.556115	-1.4973	1.89736e-07	0.859783	0.676489	-1.04285	1.88e-05
guaB	-1.4792	0.0040729	0.621218	0.631518	-2.05544	0.00367086	0.967401	0.20672	1.72812	0.672448	-0.852394	0.0423914	1.27471	0.451313	0.302198	0.396337
guaC	-0.615827	0.439698	1.37362	0.0139734	-1.39272	0.00125962	-1.26971	0.0798173	-0.304807	0.951869	-1.9104	5.99851e-07	1.599	0.334609	-0.613303	0.0341713
guaD	1.13212	0.0663637	-0.574755	0.337692	0.0239433	0.968627	-0.459542	0.48368	-0.105582	0.979157	0.836348	0.00127695	-0.543765	0.797117	0.100055	0.787599
gudD	0.592722	0.267536	0.79743	0.248841	-0.152327	0.732593	-0.930771	0.0856581	0.0400068	0.999153	-0.2654	0.316887	-0.208788	0.943245	0.983411	0.00479636
gudP	0.307156	0.716477	1.03866	0.184833	0.129367	0.778438	0.250954	0.715027	-0.847007	0.687671	-1.48465	1.33715e-05	-1.45829	0.611697	-0.267784	0.468223
gudX	0.44882	0.456254	1.129	0.050374	-0.494274	0.224269	-0.144504	0.85121	-0.566659	0.867556	-0.864302	0.0012839	-0.249789	0.93676	-0.296471	0.422482
gutM	-0.0377329	0.992635	0.380484	0.621732	-1.00977	0.0391564	-1.31291	0.0518337	-0.00926088	1	0.149427	0.702773	0.290547	0.943756	0.309483	0.438341
gutQ	-0.282375	0.712537	2.8094	0.0039255	1.25542	0.0811791	0.358457	0.58409	0.572281	0.846514	0.689398	0.116431	0.574858	0.867598	0.774768	0.000982838
gyrA	-0.579508	0.43717	0.566607	0.553141	0.0208103	0.983312	-0.0490309	0.971145	0.486084	0.932164	-0.0916651	0.807974	0.927041	0.703101	0.0720483	0.837729
gyrB	-0.136018	0.890364	-0.673357	0.437672	0.56991	0.342309	0.00159626	1	0.0954671	0.988928	0.379115	0.2146	0.022118	1	-0.205736	0.500028
hcaB	-0.298416	0.632865	0.915254	0.0892023	-0.253939	0.505604	0.65992	0.213075	-0.343438	0.947724	1.0048	0.000970208	0.581282	0.784547	0.68936	0.020519
hcaC	-0.82594	0.173235	0.77604	0.231713	-0.0532644	0.922065	0.810829	0.16388	-0.0968151	0.988815	1.55279	0.000637974	0.825401	0.609058	1.25656	0.00308345
hcaD	-0.143541	0.861194	0.820553	0.0905656	-0.17175	0.69602	0.156868	0.834812	-0.283211	0.950767	0.14293	0.634446	0.481237	0.834571	0.340871	0.281529
hcaE	0.00939312	0.999334	0.169843	0.829634	-0.182802	0.693299	0.287119	0.685889	-0.0907076	0.988815	0.907531	0.000282846	0.412428	0.851788	0.797411	0.00204305
hcaF	-0.205451	0.766255	0.557566	0.490338	-0.432399	0.269339	0.110389	0.904865	-0.366025	0.933173	1.37963	0.000105806	0.656557	0.696464	1.26363	0.000257821
hcaR	-0.657092	0.303702	0.307767	0.66411	1.16028	0.18716	0.864595	0.130928	1.72252	0.600309	-2.01487	3.39388e-10	-0.312413	0.974404	-3.26715	1.35e-17
hcaT	-0.397741	0.498857	1.26766	0.0275898	0.260091	0.66132	0.356603	0.556541	0.379634	0.932164	-1.16352	5.32318e-07	1.20037	0.654402	-0.776317	0.00130377
hchA	0.761418	0.576179	-1.86441	0.0607835	1.67233	0.0936357	0.0539726	0.959109	1.84383	0.37215	-0.304011	0.456771	0.00648272	1	-1.52325	1.11e-05
hcp	-1.75259	0.0224476	-1.77169	0.0849151	-0.967979	0.339305	-3.35243	2.64475e-07	-1.78713	0.190194	2.38061	2.61712e-15	-1.86405	0.548726	2.94433	1.46e-22
hcr	-1.33374	0.0313798	0.101116	0.94873	-0.865541	0.0561793	-2.59351	1.92144e-07	-0.388396	0.932164	1.73343	2.76831e-12	-0.461754	0.888756	1.66998	1.47e-09
hcxA	0.13383	0.88357	0.817822	0.185406	0.349207	0.618609	-1.56685	0.0164859	0.342929	0.938817	-0.574793	0.0590711	-0.354231	0.867598	-0.810774	0.00381729
hcxB	0.311962	0.603594	-0.110824	0.926721	0.241855	0.598017	0.595194	0.397334	0.552511	0.858961	0.733926	0.0186495	-0.0845647	0.991848	0.294061	0.255133
hda	-0.687449	0.297283	0.42106	0.444311	-1.00216	0.0339208	-0.831319	0.20021	0.0942261	0.988815	-0.917414	0.0182588	1.16102	0.491378	0.5279	0.0302454
hdeA	2.39443	0.00471263	0.10001	0.938355	2.78327	0.0104723	-1.39782	0.1818	2.53528	0.498942	1.452	0.00040598	1.41749	0.74271	2.22667	1.29e-07
hdeB	2.19519	0.0399393	0.326378	0.771603	2.44379	0.00914347	-1.21828	0.366299	2.54724	0.542211	1.27931	0.0013801	1.62192	0.651126	2.01445	9.6e-10
hdeD	1.9298	0.0944104	-0.0462906	0.97109	2.32397	0.0259922	-0.779775	0.296525	1.69799	0.711274	1.44389	0.000182248	1.3626	0.706761	1.93733	4.14e-05
hdfR	0.0161994	0.995789	-0.478407	0.45126	-0.954314	0.0688123	0.377757	0.638328	0.423416	0.908082	-0.501905	0.0363325	0.491452	0.803544	-0.93752	9.32e-05
hdhA	1.32764	0.0575033	-2.09687	0.0123598	0.137467	0.835023	-3.35159	1.14213e-07	1.07648	0.681611	0.381286	0.178372	0.386444	0.886833	-1.03496	0.0760691
helD	-0.0352905	0.9807	-0.410554	0.498543	0.242339	0.604882	-0.263146	0.730723	0.0426156	0.999153	0.0584534	0.839881	-0.715622	0.679208	-0.254513	0.336887
hemA	-0.645911	0.26907	-0.367716	0.554348	-0.1203	0.841314	0.37441	0.658312	-0.36444	0.943539	-0.22853	0.364526	1.07156	0.526463	-0.349098	0.21526
hemB	-0.197793	0.781192	-0.33709	0.689675	0.192228	0.714251	0.472065	0.595072	-0.0731246	0.991772	0.452884	0.0703906	0.102899	0.995539	0.25346	0.31435
hemC	-0.475758	0.376601	-0.0542644	0.956478	0.953159	0.0150223	1.10351	0.129556	0.630823	0.83243	0.164866	0.552917	0.471305	0.870926	-0.193639	0.548096
hemD	-0.28434	0.628054	0.599808	0.272499	0.576966	0.13825	0.463993	0.509377	0.455561	0.883882	-0.432425	0.0959249	0.317602	0.902446	-0.0954063	0.783062
hemE	0.00355513	1	0.621087	0.34033	0.610184	0.162627	1.20076	0.0764693	0.325286	0.933173	-0.675724	0.00262183	-0.141577	0.972679	-0.894712	7.58e-05
hemF	-0.332867	0.611645	-0.27688	0.649993	-0.0180924	0.98047	-0.407539	0.547446	-0.0354934	1	0.143748	0.652547	-0.506408	0.886833	-0.387954	0.240242
hemG	-0.408363	0.484388	0.440184	0.470854	0.69606	0.0700826	0.504104	0.418986	-0.099371	0.984933	-0.2571	0.328552	0.176302	0.949381	-0.0479667	0.892268
hemH	0.542495	0.271951	-0.636103	0.272499	-0.769991	0.075092	-0.397782	0.642016	-0.593074	0.838223	-0.283159	0.344512	0.234025	0.948571	-0.99977	0.00601096
hemL	-0.0418252	0.973205	-0.163866	0.834195	0.76849	0.269227	-0.107602	0.917797	0.316739	0.938817	-0.167143	0.58192	0.0378108	1	-0.57077	0.0164393
hemN	0.0617355	0.953247	-0.0544512	0.953627	-0.0900632	0.899986	0.787299	0.239778	-0.144269	0.975542	-0.169517	0.541135	-0.0580294	0.998151	-0.173124	0.487361
hemX	0.375394	0.525096	1.52698	0.00211371	0.484099	0.291964	-0.0355017	0.975138	0.752505	0.713011	-1.22491	4.57348e-08	-0.179432	0.960045	-1.07758	7.66e-07
hemY	0.41228	0.489876	1.82656	0.000421446	0.190999	0.724482	-0.775046	0.365541	0.420902	0.905841	-1.11048	3.16289e-06	-0.227623	0.949114	-0.760692	0.000419008
hflC	-0.205172	0.828955	0.00136075	1	-0.687772	0.217263	0.000556816	1	0.143776	0.988815	-1.07676	1.38289e-06	0.235045	0.966571	-0.94788	0.0003138
hflD	-1.15519	0.0243247	0.641355	0.312874	-0.236746	0.690387	0.389527	0.538204	0.616241	0.901745	0.123476	0.79135	0.553315	0.776914	0.47664	0.138797
hflK	-0.319738	0.717325	-0.398237	0.667532	-0.361741	0.567219	0.334539	0.718011	0.187323	0.983528	-0.7611	0.00289324	0.275667	0.952272	-0.910118	0.000412338
hflX	0.268876	0.763716	-0.823014	0.302657	0.0472233	0.951444	-0.069797	0.951621	0.270747	0.965289	-0.276548	0.293218	0.328243	0.926847	-0.513897	0.0931528
hfq	1.03439	0.0777443	-1.00089	0.227403	0.0895249	0.898007	-1.09054	0.148067	0.622824	0.858961	-0.183844	0.515898	0.336132	0.914666	0.111014	0.750023
hha	0.596893	0.242025	-1.5831	0.118243	0.13269	0.816293	-0.963633	0.276578	-1.16392	0.71469	-1.75557	0.000104311	-1.01379	0.797231	-1.55357	9.99e-06
hicA	-0.578954	0.480649	-1.37783	0.00187961	0.076841	0.922065	-0.970528	0.18313	-0.867545	0.770318	0.761881	0.077131	0.467109	0.897763	0.654293	0.0526566
hicB	-0.825425	0.0923383	-1.54502	0.00127722	-0.294669	0.70716	-0.899409	0.242458	-0.780888	0.770318	0.750977	0.00192726	0.537474	0.867603	0.579491	0.00936237
higA	-0.818157	0.200219	-1.21245	0.0369158	0.869491	0.266954	-0.176054	0.877367	0.505144	0.916204	-0.656114	0.0680907	0.0311979	1	-2.47927	7.51e-14
higB	-1.96309	0.0271675	-1.81381	0.00884497	-1.88655	0.000852595	-0.554717	0.612126	-0.17259	0.973162	-0.86742	0.0072339	1.18209	0.544423	-0.106618	0.823303
hinT	0.810781	0.104944	-0.625588	0.250721	0.477662	0.298672	-0.906628	0.15526	0.459711	0.903787	0.614182	0.0117145	0.0457656	1	-0.0728724	0.826438
hipA	0.345423	0.617004	-1.31605	0.0627694	-0.251343	0.563081	-1.43461	0.00699994	-0.890122	0.772056	0.577695	0.174308	-0.897623	0.744702	0.89279	0.000281523
hipB	0.406795	0.579475	-1.43244	0.0547193	-0.163396	0.84722	-1.96009	0.00119394	-0.896287	0.78022	0.833401	0.0786409	-0.464758	0.932684	0.987145	0.000874644
hisA	-0.800122	0.346715	0.242762	0.826548	-0.0850641	0.91064	1.58461	0.0461896	-0.247803	0.965289	-0.559729	0.06565	-0.0360935	1	0.48998	0.0503154
hisB	-0.863123	0.298995	-0.0388997	0.985185	0.124586	0.871095	1.71145	0.0325997	0.138708	0.981615	-0.213632	0.615317	0.25702	0.975237	0.573264	0.0160406
hisC	-0.957543	0.278285	-0.302571	0.812039	-0.0240251	0.982947	1.3931	0.110971	0.077682	0.991772	0.551871	0.258563	0.516887	0.929839	0.668106	0.00328507
hisD	-0.914417	0.326606	-0.538895	0.652032	-0.207979	0.799504	0.986864	0.344144	0.225049	0.969704	0.878355	0.0545322	0.423922	0.938375	0.583878	0.022221
hisF	-0.705018	0.422052	0.37035	0.69551	0.0147135	0.991871	1.25065	0.0382217	-0.444334	0.916204	-0.527175	0.144857	-0.149782	0.988681	0.558409	0.0289795
hisG	-0.598269	0.472684	-1.07595	0.340987	-0.00392374	1	0.226859	0.843606	0.262157	0.965289	1.39907	0.000293579	0.515739	0.921768	1.51991	1.98e-05
hisH	-0.883234	0.285283	0.186041	0.870798	0.0571194	0.941776	1.72781	0.0304119	-0.102897	0.988815	-0.401197	0.259712	0.0113493	1	0.440837	0.0994701
hisI	-0.508714	0.591869	0.234941	0.812321	0.133047	0.852756	0.685422	0.242391	-0.44827	0.916204	0.0490502	0.897637	-0.0490295	1	0.80927	0.0035322
hisJ	2.17819	0.000699474	1.06942	0.221235	1.71866	0.000942681	0.963745	0.0798173	1.15891	0.595725	-2.2407	4.33416e-19	-0.983126	0.647387	-3.76486	1.47e-22
hisL	-5.12548e-15	1	-1.884	0.426436	0.573677	0.81513	-2.01693	0.420325	2.76447	0.580089	0	1	0	1	-1.69368	0.42154
hisM	1.61643	0.0161596	1.15045	0.108059	1.31371	0.00124502	1.29142	0.0189123	0.31424	0.950845	-1.51583	1.40277e-07	-0.761593	0.706761	-3.07767	7.24e-29
hisP	1.36337	0.047988	1.24857	0.048741	1.27609	0.0022275	0.956469	0.0940767	-0.122318	0.988815	-1.99451	1.88713e-08	-0.663805	0.834571	-2.94247	6.26e-14
hisQ	1.91551	0.00437783	1.27126	0.08492	1.47244	0.000714699	1.64059	0.00155305	0.558255	0.890424	-1.71985	7.00892e-09	-1.067	0.491378	-3.0337	1.45e-31
hisS	-0.467944	0.519685	0.438598	0.60955	0.453506	0.413496	0.745001	0.306556	0.391933	0.933173	0.0156153	0.971264	0.3219	0.933183	-0.157618	0.637177
hlyE	0.328971	0.716612	3.08997	0.00550434	0.454611	0.370494	0.690942	0.312946	1.24618	0.753313	2.57076	1.15033e-09	-1.03755	0.624617	1.64505	5.73e-05
hmp	-0.941902	0.2036	-4.3441	0.00350644	-2.16061	1.91605e-05	-3.5918	9.32501e-06	-1.69746	0.49489	0.0297957	0.934698	-2.15028	0.465525	1.37002	5.77e-08
hns	1.27636	0.103606	-1.13146	0.176245	0.794738	0.123789	0.30137	0.761284	2.26218	0.119451	-0.38094	0.171296	0.631303	0.908488	1.29544	1.27e-06
hofB	-0.164451	0.854373	-0.507752	0.36205	-1.16077	0.00653719	-0.684834	0.277385	-0.0413544	0.999153	0.785352	0.00191749	0.411787	0.89363	1.12944	3.55e-05
hofC	-0.611356	0.468541	-0.155212	0.811118	-1.85986	1.548e-06	-0.179631	0.859497	-0.383613	0.907437	0.473347	0.0929096	1.42211	0.611697	0.732985	0.0415614
hofM	-0.0920995	0.923972	-0.411012	0.411643	0.362512	0.469705	-0.167512	0.839508	0.752037	0.6571	1.19269	4.01241e-05	-0.563581	0.797117	0.69516	0.0303436
hofN	0.392534	0.710236	-0.323754	0.568221	-0.44097	0.329842	-0.124068	0.901801	0.667165	0.750619	1.32383	5.6298e-05	-0.0586923	1	1.29709	5.58e-05
hofO	-0.0144079	1	0.436622	0.471749	-0.24752	0.67535	-0.0669543	0.946057	0.482655	0.950767	0.654099	0.134368	-0.18554	0.983583	1.59805	0.0010912
hofP	-0.0933361	0.953985	0.203836	0.780574	0.0545493	0.935546	-0.0701537	0.947586	0.950366	0.850227	-0.104937	0.866881	-0.0381449	1	1.9214	8.86e-05
hofQ	0.0162427	0.995789	0.302353	0.555496	-0.341925	0.428045	-0.102128	0.896954	0.0829703	0.988815	0.830679	0.00257175	-0.0500901	0.999835	0.821958	0.00188956
hokA	-0.820735	0.558307	-0.567419	0.66369	-2.87966	4.19993e-05	-0.0235535	0.9947	-2.53514	0.687671	0.598098	0.641113	-0.687931	0.834571	0.61226	0.394892
hokB	1.43547	0.0162003	0.704619	0.37431	1.08445	0.0379659	-2.41823	0.00707465	1.17706	0.380096	0.339686	0.506135	-0.0804398	0.999835	0.785481	0.0750237
hokC	-5.12548e-15	1	0	1	-5.12548e-15	1	0	1	0	1	0	1	0	1	0	1
hokD	-0.137256	0.926486	-3.32416	3.13649e-08	-1.49068	0.0239243	-2.99587	0.00663445	1.22096	0.559021	2.38917	2.42234e-18	-0.853061	0.673644	-0.169728	0.714242
hokE	-0.860195	0.647693	-0.427482	0.662133	0.171137	0.864797	-0.0122116	0.997296	0.301204	0.969735	1.3957	0.156227	-0.933313	0.837238	-0.853875	0.466785
holA	0.141388	0.831136	-0.301294	0.650169	-0.291924	0.615753	-2.10059	0.004658	-0.556444	0.873005	-1.01141	6.1225e-05	0.221055	0.93966	-0.085182	0.775903
holB	-0.837596	0.157018	0.0245694	0.986079	-0.0295646	0.964739	-0.0909045	0.918497	-0.127843	0.979157	0.774463	0.00354673	-0.0590194	0.998151	0.61301	0.0277252
holC	0.292132	0.609448	-0.652271	0.428909	0.4471	0.287874	-0.554982	0.34162	0.450219	0.891847	-1.10879	7.5275e-05	-0.241807	0.938881	0.0195434	0.955728
holD	-0.523232	0.465899	0.0610776	0.946264	-0.99773	0.00644901	-0.993464	0.0661786	0.261429	0.950845	-0.5671	0.0280604	-0.0972753	0.991621	0.577527	0.0771245
holE	-0.174566	0.861194	0.321274	0.591896	-0.125143	0.909391	-0.352065	0.675489	-0.581578	0.840453	-1.09207	3.68742e-06	0.247996	0.937496	-0.0571251	0.887614
hpf	0.0625313	0.95302	0.623544	0.324228	1.66912	0.000728957	1.58606	0.0945083	0.300773	0.948695	-0.88054	9.83084e-05	0.0670311	0.998151	-0.791589	0.000500503
hprR	-0.390634	0.673468	-1.06156	0.0445113	0.145301	0.819726	0.597103	0.58743	-0.843266	0.620794	-1.98158	4.09862e-15	-1.68532	0.491378	-0.845657	0.0722505
hprS	-0.113894	0.914963	-0.88879	0.249674	-0.241663	0.644059	0.537829	0.666528	-1.08307	0.614168	-1.52423	1.92959e-05	-2.36623	0.355841	-1.68175	3.75e-05
hpt	-0.242181	0.748067	-0.289707	0.766737	0.497125	0.325269	0.578833	0.429318	0.495024	0.883882	-0.156973	0.575637	0.348909	0.871929	-0.355269	0.206473
hrpA	-0.0726215	0.95254	0.415673	0.591164	0.456344	0.386373	0.90745	0.205078	0.65558	0.840453	-0.0465152	0.895506	-0.527801	0.853153	-0.953298	0.000310738
hrpB	-0.164157	0.818663	0.298144	0.713369	0.0724665	0.895739	-0.0932516	0.927447	0.508955	0.861509	0.192456	0.484669	0.280193	0.904329	0.512996	0.0522808
hscA	-0.849171	0.316977	-1.67722	0.0667679	0.200137	0.782194	-0.102888	0.924808	0.787154	0.84679	0.239899	0.493705	1.62474	0.518325	0.365021	0.184546
hscB	-0.858572	0.273565	-2.64053	0.0139734	0.00464527	1	0.0348383	0.978598	0.79468	0.779972	0.231975	0.459211	2.28934	0.182968	0.341893	0.206407
hscC	0.0632433	0.95364	-0.595664	0.273321	-1.30209	0.00100689	-0.75264	0.229371	-0.153955	0.969993	-0.193047	0.562843	-0.869145	0.715138	-0.637163	0.0194052
hsdM	-0.257714	0.682472	0.637575	0.23593	0.0819208	0.879359	0.865299	0.114606	-0.333779	0.933173	0.209293	0.483722	0.457664	0.797302	0.593678	0.0141527
hsdR	0.0291106	0.990419	1.91934	0.0315924	1.46013	0.000598179	0.945917	0.131199	1.97924	0.185928	-0.0244146	0.960091	-0.118406	0.991848	-0.623341	0.0161702
hsdS	-0.253949	0.716612	0.861201	0.240323	0.152737	0.732593	1.99588	0.0132765	0.0333069	1	-0.919832	0.0242915	0.244763	0.935556	0.197149	0.475693
hslJ	0.793751	0.185994	-0.0367469	0.975811	1.35837	0.000891453	-1.2305	0.062049	-0.158583	0.973162	0.822812	0.000635281	-0.324624	0.893827	1.15428	3.03e-08
hslO	0.296391	0.768349	-2.03937	0.0168347	0.753279	0.254101	-1.88759	0.00151525	-0.511669	0.916204	0.258329	0.419251	0.0976319	0.988681	-0.12648	0.683361
hslR	0.385149	0.628054	-2.25567	0.00730315	0.926267	0.141822	-2.06175	0.000150371	-0.516184	0.903787	-0.1615	0.616562	0.0737866	0.996546	0.60254	0.0184125
hslU	0.781267	0.518986	-1.62236	0.0533033	1.66771	0.0335731	-0.770123	0.422795	-0.2907	0.969704	0.4619	0.205429	1.18231	0.494223	0.441359	0.115324
hslV	0.868053	0.440219	-1.78681	0.0316371	1.87136	0.0153628	-1.35222	0.0973923	-0.147278	0.988815	0.14832	0.713214	0.95945	0.532375	0.344227	0.160996
hspQ	1.63182	0.0425689	-1.29158	0.107918	1.23088	0.0649002	-1.91429	0.0570671	0.420593	0.950845	-0.3116	0.309904	-0.261231	0.941646	-1.40965	0.000230515
hsrA	0.181017	0.831136	0.473824	0.40877	-0.683042	0.0999189	-0.274801	0.65636	0.551139	0.880037	0.749973	0.00808321	-0.802596	0.791717	-0.170356	0.644262
htpG	1.25793	0.186466	-0.753718	0.534441	2.22423	0.0338321	-1.09559	0.196989	0.15528	0.988815	-0.231698	0.712485	1.34291	0.535242	0.481797	0.162984
htpX	-1.37394	0.242025	-1.40862	0.0766535	1.60638	0.166727	-0.321972	0.768916	0.875848	0.903594	-2.13226	2.1364e-09	1.33158	0.55695	-4.44382	1.09e-34
htrE	0.669918	0.338788	-1.88569	0.0010199	-1.31747	0.00100618	-0.165529	0.872919	-0.892252	0.592603	0.706409	0.294291	-2.37598	0.485127	-0.0266568	0.981047
htrL	0.123315	0.914963	-0.488625	0.458916	-0.0357053	0.953632	-0.18866	0.899267	-1.21686	0.759236	-0.779439	0.00215376	-0.98054	0.72817	-0.486447	0.0591229
hupA	-0.177453	0.859181	1.77172	0.021188	0.972158	0.0622378	0.428742	0.503329	1.40939	0.265714	-0.639316	0.0147234	0.0961001	0.998151	0.627569	0.0253026
hupB	0.432282	0.608382	2.2918	0.022809	1.78131	0.000991595	1.77424	0.000220937	1.54573	0.474514	0.282924	0.422267	-0.831516	0.878205	1.0417	2.23e-06
hxpA	-0.0189849	0.994253	0.171368	0.823163	0.134058	0.788559	-0.791852	0.2327	0.231942	0.950845	-0.756268	0.00138496	-0.604278	0.768613	-0.564064	0.0328377
hxpB	-0.0213512	0.993899	-0.5017	0.345722	0.301864	0.43147	0.287474	0.72661	0.249504	0.950216	-1.03853	7.03336e-06	0.310462	0.888068	-0.933285	0.0115032
hyaA	0.49698	0.528478	-0.841436	0.383435	1.07155	0.117799	-1.75036	0.00151375	3.34134	0.00803408	1.3689	0.0228585	2.30449	0.333025	3.55354	2.85e-14
hyaB	0.422041	0.59583	-0.81068	0.405345	1.03346	0.108356	-0.823453	0.263616	3.50561	0.0146731	1.18207	0.0428411	2.16693	0.393687	3.81404	1.75e-12
hyaC	0.570308	0.405893	-1.25383	0.120336	0.865183	0.140983	-0.43239	0.566592	2.92621	0.0180592	1.1049	0.0617574	1.69386	0.465525	3.77381	1.6e-13
hyaD	0.579104	0.400137	-1.401	0.0885773	0.702759	0.239624	-0.763928	0.210438	2.61973	0.0860784	1.07126	0.0945277	1.03909	0.703101	4.02486	8.76e-16
hyaE	0.629018	0.399686	-1.33192	0.0944091	0.257212	0.714872	-1.15463	0.0401728	2.47812	0.119866	0.713133	0.280508	0.857099	0.804306	4.0541	4.42e-16
hyaF	0.541363	0.458155	-0.966856	0.261425	-0.00618159	0.998641	-0.71958	0.224705	2.13478	0.289	0.341721	0.706493	0.343044	0.947924	4.05638	1.99e-18
hybA	-1.42172	0.0519785	-0.849635	0.561196	0.757255	0.359007	-1.31337	0.0561582	4.68236	0.00557156	2.56609	2.22784e-06	1.99439	0.385152	2.77218	1.65e-08
hybB	-1.03602	0.136436	0.00151246	1	0.653432	0.443067	-0.814285	0.191941	3.85879	0.0286544	2.19745	0.000626705	1.91323	0.355841	2.53478	9.23e-10
hybC	-0.16533	0.823206	0.343485	0.728886	0.170593	0.817638	-0.613372	0.361719	1.8524	0.277357	1.46868	0.00918685	1.03361	0.549511	2.00664	1.33e-10
hybD	-0.183217	0.808035	0.350687	0.589712	0.263122	0.590653	-0.400289	0.598579	1.33945	0.406376	1.52133	0.00152265	0.521801	0.834571	1.60242	3.43e-09
hybE	-0.015128	0.997201	0.355205	0.564511	0.0324592	0.953599	-0.504504	0.481648	1.21601	0.488063	1.6493	0.000346984	0.684796	0.733443	1.42052	8.1e-05
hybF	-0.197076	0.798771	-0.381753	0.495672	0.0915281	0.865551	-0.232404	0.753783	0.659136	0.83243	1.50637	0.0017141	0.585184	0.744702	2.18456	8.66e-05
hybG	-0.471452	0.546184	0.0468462	0.957442	0.27464	0.491089	-0.929407	0.0683697	0.155809	0.969704	2.0667	1.23999e-07	0.191814	0.949667	1.64836	3.45e-08
hybO	-1.21258	0.0743325	-0.570677	0.686481	0.992156	0.104174	-1.45501	0.0263663	3.89995	0.0146731	1.85604	6.37279e-05	1.66626	0.458402	1.86818	1.27e-05
hycA	1.15882	0.472608	-3.66282	0.11685	-0.114496	0.866421	-0.611287	0.457037	-0.303449	0.944193	1.08678	0.102206	-0.0534962	1	0.151139	0.844895
hycB	-0.592449	0.748067	-4.22773	0.0659068	-1.06703	0.12673	0.455358	0.540523	-0.902353	0.708779	1.60114	0.0231648	0.21949	0.962616	0.423606	0.666562
hycC	-1.04098	0.465899	-3.89559	0.072765	-0.798711	0.0742882	-0.324687	0.659851	-0.177107	0.969704	0.838364	0.0129551	-0.0978063	0.997081	0.508361	0.242909
hycD	-1.60026	0.290664	-3.88208	0.0613971	-0.346559	0.51278	0.0116428	0.996937	-1.07211	0.687671	0.427483	0.499624	0.22939	0.960045	0.955874	0.0578475
hycE	-2.13823	0.124832	-3.87213	0.0654978	-0.273898	0.494463	0.316728	0.623318	0.100835	0.988815	0.344244	0.33759	-0.0676415	0.998151	1.03205	0.00139882
hycF	-2.49897	0.0827469	-3.5582	0.0678284	0.055635	0.930966	0.0602996	0.951667	-0.452183	0.883882	0.538404	0.230281	0.51279	0.834571	1.09199	0.02065
hycG	-1.92546	0.147526	-3.45147	0.0508672	0.331999	0.526443	-0.346784	0.583229	-0.420538	0.905841	0.328742	0.40332	-0.119635	0.983583	1.0503	0.00384007
hycH	-1.15255	0.360402	-3.01351	0.0642336	-0.374647	0.3407	-0.592242	0.376941	0.220481	0.964353	0.116933	0.816509	-0.513639	0.834571	0.31178	0.368947
hycI	-0.489036	0.573724	-1.41264	0.242167	0.927729	0.0347455	-1.19564	0.110716	0.6881	0.770318	0.496393	0.0441685	-0.171335	0.956658	0.0319358	0.927882
hydN	0.193581	0.911933	-3.03014	0.107918	-0.730808	0.0938369	-0.253783	0.766112	-0.597227	0.83243	0.590366	0.0634045	-0.918882	0.797904	1.01033	0.00080311
hyfA	0.460056	0.63101	0.239077	0.758979	-0.920217	0.157711	-0.788597	0.320858	-0.848314	0.672888	1.09595	0.0213176	0.510626	0.908488	1.24296	0.0337582
hyfB	0.0463952	0.976989	0.146345	0.848973	-0.85678	0.0278056	-0.276341	0.68296	-0.685133	0.772519	1.03058	0.000108113	0.282523	0.933183	0.566269	0.0607961
hyfC	-0.329252	0.748067	-0.145948	0.860224	-0.109341	0.886023	0.100883	0.918497	0.242137	0.969704	2.64337	1.21108e-11	0.438705	0.877493	2.00698	5.86e-06
hyfD	-0.173105	0.85223	-0.29715	0.592602	-0.989187	0.03451	-0.909791	0.110971	-0.177372	0.969704	1.6492	8.228e-06	0.972075	0.657183	0.810212	0.0123909
hyfE	0.191427	0.873355	-0.149616	0.849747	-0.271791	0.609236	-0.41026	0.588198	0.161576	0.979157	0.931146	0.0550957	0.527188	0.851788	0.10502	0.868228
hyfF	0.415934	0.554912	-1.09518	0.0202933	-0.101262	0.832256	0.11354	0.901801	-0.403839	0.903594	1.0525	4.73802e-05	-0.047537	1	1.04662	0.000320346
hyfG	0.0105746	0.999205	-0.632157	0.205483	-0.267097	0.49046	-0.520732	0.349636	-0.15703	0.969735	1.18104	1.62662e-05	-0.0800298	0.995539	0.782917	0.00561919
hyfH	0.527967	0.439698	-0.692727	0.182549	-0.218668	0.667877	-0.00172523	1	-0.109084	0.979157	0.585336	0.077209	0.171874	0.959762	0.680564	0.150765
hyfI	0.284092	0.67005	-0.384585	0.540586	0.314282	0.458547	-0.135917	0.881745	-0.0967462	0.988815	0.40115	0.170025	-0.00488312	1	0.191883	0.676951
hyfJ	-0.175822	0.871636	-0.283363	0.637175	-0.139644	0.816781	0.197866	0.822462	-0.735816	0.770318	0.488813	0.290688	-0.303962	0.933183	0.270871	0.668276
hyfR	0.0218544	0.994656	-0.201533	0.71234	-0.705352	0.0394159	-0.309859	0.654763	-0.548558	0.820355	0.878465	0.00301285	0.302583	0.93966	0.0367859	0.918009
hyi	1.23957	0.158265	-0.0399512	0.983506	0.868885	0.180168	0.353509	0.715027	-6.59665	0.000557011	-0.421883	0.530444	-3.48972	0.327098	-1.57901	0.00183905
hypA	-0.973592	0.409092	-2.29022	0.262711	-0.276897	0.666371	0.44299	0.612637	0.295375	0.950845	1.99545	1.49058e-07	-0.558314	0.864877	4.61272	2.52e-38
hypB	-1.23309	0.134587	-0.0282807	0.998839	1.1367	0.00229704	0.0438038	0.962182	1.5195	0.436114	2.31541	1.0542e-19	-0.173597	0.955435	4.06178	4.21e-35
hypC	-1.96388	0.0218479	-0.0626806	0.990473	0.95809	0.02886	0.144116	0.889638	1.95194	0.277357	1.93856	5.67887e-10	0.00892562	1	4.21248	1.27e-16
hypD	-0.422055	0.566127	-0.247354	0.91801	0.289619	0.500992	-1.72437	0.0121223	0.342746	0.933173	2.23611	6.11627e-15	-0.109499	0.986101	2.78934	3.77e-32
hypE	0.330107	0.592428	-0.353888	0.838496	0.0941725	0.885723	-1.45279	0.0628394	0.147246	0.974604	1.91536	4.80496e-13	-0.253868	0.930594	1.42761	1.21e-07
hypF	-0.234366	0.771019	-2.0743	0.139857	-0.324736	0.422556	-0.635978	0.250397	0.00946401	1	1.72062	2.55408e-07	0.181234	0.955482	2.03557	1.73e-17
hypT	-0.354451	0.54576	-1.57968	0.1862	-0.914817	0.253524	-0.293869	0.843606	-0.892033	0.858961	-0.0607647	0.955652	-0.13015	0.983826	2.27047	1.7e-16
hyuA	0.359357	0.579475	0.153497	0.82043	-0.690674	0.0676069	-1.25596	0.0114044	-0.302609	0.933173	2.01234	0.000572785	0.359537	0.867598	0.297289	0.387219
iaaA	-1.03595	0.12018	0.728489	0.486265	-0.739824	0.300623	2.09433	0.00422479	-0.722854	0.841143	-0.648846	0.0544459	-0.884559	0.706761	1.58993	0.00170927
iadA	-0.155217	0.857724	-0.28835	0.763956	0.424626	0.649111	0.25912	0.837288	2.83951	0.242179	-0.145721	0.874513	1.32169	0.526463	2.35564	1.04e-11
iap	-0.689251	0.183345	-1.05928	0.171954	-1.474	0.000726538	-0.689671	0.312212	-1.0723	0.542211	2.47556	7.19934e-26	-1.09635	0.479704	2.29542	6.22e-12
ibaG	-0.437297	0.502914	0.326349	0.712493	0.0111581	0.992409	0.651017	0.286578	-0.501124	0.85942	-0.182444	0.537921	0.749166	0.651126	1.48429	7.97e-07
ibpA	0.470366	0.652612	-2.64927	0.00042213	1.27833	0.470847	-6.15993	8.09433e-12	-0.432601	0.963337	2.07859	0.000831731	1.37808	0.611697	0.0781923	0.922791
ibpB	-0.0918217	0.955077	-4.03847	1.26624e-08	-0.0499607	0.989291	-7.14726	1.7323e-10	-0.183587	0.989924	2.90277	6.39325e-05	1.04202	0.829608	-1.88534	0.0128555
ibsA	2.05211	0.474317	-1.884	0.426436	-5.12548e-15	1	1.80484	0.493025	2.80559	0.569878	0.23583	0.92549	0	1	2.08481	0.28086
ibsB	-2.53823	0.403491	1.86347	0.440942	-5.12548e-15	1	-1.54922	0.461405	0	1	2.80572	0.135876	3.03219	0.599851	-2.92413	0.142075
ibsC	-1.75289	0.579475	0	1	-2.37837	0.313225	-1.88518	0.328809	-1.75229	0.840453	3.70578	0.0293106	0.242132	0.989549	-2.46856	0.234778
ibsD	1.53388	0.370708	-0.102071	0.975088	0.00212601	1	-0.253635	0.90478	2.048	0.770318	-0.537002	0.794777	0	1	-0.843921	0.637462
ibsE	0.363583	0.940575	-0.0192567	0.999631	3.0862	0.0210066	-0.225256	0.951667	-0.440877	0.965289	-1.04005	0.559208	-0.181561	0.999835	-0.139628	0.92887
icd	-0.660446	0.40208	1.17588	0.358019	1.64277	0.0015461	1.69076	0.0668458	1.55228	0.517254	-1.18748	1.95549e-05	-0.11666	0.999835	-0.946451	0.00026431
iclR	0.425871	0.60073	1.73339	0.00211376	0.874324	0.0927904	2.6037	1.59963e-05	0.240957	0.955104	-1.41183	4.04552e-10	-0.568785	0.765012	-0.268419	0.391262
idi	0.253726	0.697929	-0.737974	0.257653	0.66032	0.102869	-1.68788	0.00244721	-0.893423	0.767308	0.638699	0.0495131	-0.731134	0.744702	-0.155443	0.662563
idlP	-3.08074	0.275671	-2.28146	0.315853	-0.258728	0.838681	0.529788	0.629884	2.048	0.770318	0.662542	0.642614	-0.996822	0.89363	1.63567	0.0741791
idnD	0.0278646	0.995789	0.674722	0.534831	1.21768	0.101368	0.611976	0.444895	1.11201	0.787169	1.59695	2.15208e-05	-1.63512	0.465525	1.9793	9.01e-10
idnK	-0.261579	0.838694	-0.783102	0.310485	-0.423563	0.499694	-0.458098	0.591638	0.994879	0.770318	-0.42355	0.370688	-0.762518	0.782365	-0.274491	0.587582
idnO	0.428135	0.583903	-0.0418053	0.97147	0.786722	0.164174	0.0759033	0.934735	-0.834799	0.653591	1.21182	0.00355833	-2.30273	0.314824	1.13607	0.0047572
idnR	-0.0295975	0.988856	-0.147035	0.870641	0.186529	0.660123	0.10436	0.895791	-0.705047	0.734007	0.323611	0.252109	-0.418307	0.851175	0.0799613	0.834302
idnT	0.0835969	0.937806	-0.393021	0.478126	0.195529	0.63109	-0.0334499	0.971039	-0.552653	0.872957	0.347901	0.236429	-0.925966	0.693833	-0.00240031	1
igaA	-1.30834	0.22437	-0.836171	0.168634	0.416699	0.426933	-0.832341	0.350395	0.0185002	1	-0.372348	0.189344	-0.39886	0.901843	-1.44466	1.13e-10
ihfA	1.37577	0.030517	-0.249472	0.792854	0.627695	0.303333	-1.05626	0.305495	1.43019	0.620794	0.832309	0.000648834	-0.661835	0.862245	-0.888754	0.00917839
ihfB	0.289515	0.718692	-0.956515	0.205156	0.162421	0.738673	-0.336731	0.668327	1.00444	0.774159	0.045868	0.896357	-0.0200293	1	-0.347668	0.152635
ileS	-0.149956	0.880817	-0.421878	0.67768	0.0919802	0.895739	0.979726	0.236919	0.710042	0.84679	0.212392	0.548198	0.28404	0.949667	1.04813	0.00035526
ilvA	-0.62513	0.215262	0.539358	0.606577	-0.207943	0.710054	0.960806	0.119416	0.572403	0.83243	0.301666	0.353846	0.123474	0.987964	0.856504	0.0013081
ilvB	-0.553227	0.610789	0.521479	0.568221	2.17336	6.89621e-06	0.716427	0.2574	2.2759	0.0195391	0.474681	0.314073	1.36545	0.650314	0.542155	0.16184
ilvC	-0.630635	0.617049	3.18191	0.000629872	-0.1468	0.84722	0.0116889	0.996937	1.93366	0.3129	2.85597	4.82723e-15	1.0529	0.612302	3.40496	1.04e-31
ilvD	-0.575186	0.341036	0.476498	0.697479	-0.210248	0.723905	1.33146	0.0625749	0.706169	0.770318	0.281031	0.488838	0.291323	0.947924	0.75697	0.000748664
ilvE	-0.605873	0.279021	-0.262633	0.860224	-0.285784	0.589464	0.759092	0.403545	0.817871	0.687671	1.03655	0.00478496	0.504853	0.867598	0.854036	0.000313578
ilvH	-0.388806	0.583903	1.53646	0.00922959	0.208674	0.671461	0.680851	0.366299	0.800212	0.818361	0.964863	0.000399259	-1.19914	0.757994	0.282375	0.43249
ilvI	-0.673961	0.374615	1.35209	0.0568137	0.370921	0.492905	1.67077	0.0352013	0.660941	0.892353	0.995247	9.26206e-05	-1.00769	0.736327	0.0249689	0.944541
ilvL	0.122118	0.949847	-1.3199	0.21865	1.71617	0.105243	-0.418227	0.612637	-0.0121155	1	1.00618	0.305402	1.15829	0.654533	0.429944	0.283336
ilvM	-1.15315	0.0901674	-1.32012	0.431299	-1.29737	0.00258346	-0.343561	0.765082	0.542547	0.927814	1.5599	0.000260112	1.65039	0.218878	2.82266	1.81e-09
ilvN	-0.550893	0.583903	0.224864	0.857372	2.49677	5.33983e-10	0.824905	0.209132	2.40846	0.0145457	0.277128	0.597894	1.39234	0.650314	-0.0521263	0.902692
ilvX	-1.70264	0.583903	-2.22743	0.137419	1.41853	0.452436	1.76385	0.497364	0	1	0.280591	0.868986	0	1	2.84439	0.000751408
ilvY	0.440362	0.441076	0.0823412	0.92251	1.51207	0.00367086	-0.297383	0.706828	0.99814	0.603444	-0.0197586	0.966511	0.948371	0.552267	-0.839582	0.00221691
inaA	0.0121796	0.998696	-0.0348315	0.975856	-0.398371	0.396846	-1.10953	0.11516	-0.124816	0.988815	-0.281311	0.254932	0.660933	0.64951	0.118482	0.701282
infA	-0.297682	0.673468	-1.08391	0.112488	-0.602039	0.269405	-1.72549	0.00133698	-1.02958	0.46375	2.33328	3.37873e-17	0.399108	0.861535	1.94855	9.21e-07
infB	-0.390978	0.624796	0.389519	0.68119	-0.815621	0.170568	0.687182	0.417021	0.693221	0.858961	0.244199	0.574894	0.632562	0.851788	0.384842	0.234737
infC	0.287437	0.731586	0.499621	0.585393	-0.364965	0.54488	-1.41864	0.201831	0.665029	0.841143	0.317676	0.337382	0.349181	0.93676	0.771394	0.0053525
insA-1	-0.309431	0.785438	-0.446382	0.405291	-1.46802	0.000113758	0.173801	0.872919	0.0358695	1	0.56126	0.0280324	0.0485715	1	0.626382	0.030313
insA-2	-0.168598	0.856136	-0.41991	0.426436	-0.868973	0.125751	-0.437743	0.508288	-0.330598	0.935873	0.644508	0.00681016	-1.40709	0.611697	0.508628	0.0824496
insA-4	0.350284	0.827046	0.352891	0.644429	-0.756955	0.0974205	1.56127	0.157341	0.713032	0.927814	1.18156	0.000577885	0.598134	0.861256	1.12913	0.00116069
insA-7	0.266752	0.69929	-0.675844	0.180528	-1.52486	0.00102838	-1.41904	0.00401347	-0.6841	0.84679	0.771549	0.0110432	-1.58766	0.625538	-0.234502	0.556617
insB-1	0.366709	0.722521	-0.0817189	0.920509	-1.45062	0.000221604	-0.0864748	0.943879	0.0268528	1	1.09457	8.59142e-06	-0.547718	0.869559	1.05474	0.00140877
insB-2	-0.432953	0.479964	-0.59222	0.248068	-0.571803	0.167244	-0.155868	0.863923	-0.185708	0.969704	1.36755	1.5076e-09	-1.27913	0.656119	1.39763	9.81e-09
insB-4	0.670237	0.484461	0.285508	0.717488	-0.27476	0.59109	1.97404	0.0945083	0.88519	0.759236	0.69298	0.00776445	0.713303	0.64951	1.12699	0.0140148
insC-1	0.06962	0.946515	-0.665697	0.26711	0.786475	0.0457603	0.424876	0.509377	-0.0504867	0.999153	0.100571	0.75381	-0.641515	0.703101	-0.47848	0.0327988
insD-1	0.111972	0.88651	-0.365948	0.594906	0.0161608	0.983312	0.0632464	0.953302	-0.234817	0.964353	0.350428	0.207237	-1.02748	0.656119	0.0340437	0.912071
insE-1	-0.0721987	0.938857	-0.954817	0.0650684	-0.323871	0.472546	-0.45261	0.452239	-0.42975	0.890166	1.05683	2.29722e-05	0.0664406	0.998022	0.450576	0.0552512
insF-1	-0.288152	0.720478	0.69408	0.32213	0.197926	0.704257	0.0922349	0.919556	-0.47067	0.883882	3.1276	1.52008e-30	-0.16679	0.962631	3.33693	9.25e-30
insG	-0.316684	0.647019	-0.522677	0.330277	-0.891552	0.0107013	-2.01485	0.0166995	-0.410618	0.903787	0.347919	0.168555	0.0715679	0.998151	0.520799	0.0428296
insH-1	0.713608	0.341374	-0.511746	0.512149	0.838296	0.113111	0.312309	0.741987	0.394964	0.933173	-0.032325	0.934592	0.0507304	1	-0.454215	0.110458
insH-5	-0.277854	0.713261	-0.269432	0.637614	-0.603331	0.0855116	0.046259	0.958377	-0.205549	0.964353	-0.202484	0.655545	-0.37588	0.903821	-0.436897	0.0791439
insH-6	-0.884874	0.289194	-0.139721	0.829762	-1.58307	0.00252287	0.550074	0.616742	-0.391187	0.948695	0.443696	0.211277	-1.10193	0.715138	0.650519	0.0578671
insI-1	0.349641	0.523571	-0.624457	0.254957	-0.107699	0.826658	-0.992944	0.0473466	-0.367873	0.933428	-0.170084	0.587378	-0.518736	0.8532	-0.120771	0.695297
insI-2	-0.0676518	0.972449	-0.452262	0.529202	-0.610379	0.0938704	0.0656611	0.946622	-0.561989	0.84679	-0.515245	0.0398789	-0.312534	0.933183	-0.392323	0.153504
insJ	-0.676261	0.515072	-0.461942	0.510237	-2.86066	4.1487e-07	0.691777	0.565812	-0.538987	0.891847	-0.180637	0.735924	0.302894	0.933183	-0.353811	0.476118
insK	-0.983084	0.149774	-0.208671	0.777916	-2.58111	0.000103605	1.15681	0.30761	-0.477548	0.916204	0.692477	0.255827	0.299827	0.938375	-0.893975	0.0189842
insL-1	-0.00556489	1	-1.17473	0.147516	-0.356834	0.534222	-0.932467	0.166475	-0.42234	0.933173	0.62824	0.123389	0.632322	0.744702	0.492579	0.0764517
insQ	-0.0789779	0.926486	-0.102592	0.903446	-0.415091	0.386616	0.110104	0.919556	-0.16109	0.969704	1.076	2.77748e-07	-0.579382	0.801822	0.628891	0.0048926
intA	-0.604106	0.275042	-0.452975	0.430888	0.213071	0.714051	-0.228812	0.780537	0.112103	0.988815	-0.460321	0.0709816	0.44999	0.816799	-0.867355	3.98e-05
intD	-0.372847	0.535396	-0.415604	0.497245	-0.480989	0.288851	0.3821	0.574267	-0.0929274	0.988815	0.143724	0.633458	0.757791	0.61383	-0.0594669	0.893439
intE	-0.0730109	0.950585	-1.23775	0.0340452	-0.7021	0.222858	-0.977708	0.141126	-0.753552	0.750619	-0.374352	0.323776	-1.41629	0.53408	-0.658807	0.199689
intF	0.927214	0.242019	-1.3863	0.128298	-0.10888	0.890927	-0.696068	0.354101	-0.927284	0.660184	0.0601031	0.864192	0.0482182	1	-0.154743	0.559995
intR	0.766397	0.300008	-1.30767	0.0271798	0.519124	0.342008	-0.989189	0.137803	0.0196992	1	0.167985	0.609405	-0.741029	0.63023	0.214901	0.628278
intS	-0.418056	0.579385	-0.1714	0.790137	-1.93103	7.32604e-06	0.503088	0.613115	-0.499609	0.867556	-0.313577	0.416028	-1.00017	0.715138	0.237586	0.463786
intZ	-0.640481	0.294156	0.187704	0.765793	-0.135488	0.835023	1.288	0.0342219	0.0130006	1	-0.546702	0.255056	1.22905	0.541861	-1.37336	5.01e-09
iprA	-0.31894	0.805291	-0.126906	0.895911	-1.48044	0.109411	-0.0880994	0.93872	-0.501193	0.93012	1.56536	0.0182495	0.308504	0.947924	0.699551	0.298351
iraD	-1.4642	0.22437	-2.98626	0.135349	-0.597241	0.640325	-0.260379	0.816506	-1.65979	0.755645	0.660782	0.229227	-1.3686	0.385995	1.7689	9.81e-07
iraM	-0.911047	0.748067	-0.0584244	0.993798	-2.04377	0.00660012	0.054841	0.981975	2.048	0.770318	2.00347	0.315144	-0.768552	0.905826	1.21029	0.495368
iraP	0.736959	0.505833	1.40853	0.0675053	0.13914	0.894024	0.054469	0.9577	0.965001	0.542211	-3.87001	1.70397e-09	-0.326846	0.947924	0.108274	0.860677
iroK	-5.12548e-15	1	0	1	1.83596	0.376959	0	1	0	1	0	1	0	1	0	1
iscA	-0.497024	0.600901	-1.90924	0.0279445	1.06695	0.0583311	0.722529	0.389687	0.628852	0.84679	0.180689	0.635501	1.93973	0.480632	-0.543661	0.171503
iscR	-0.373278	0.721372	-2.97059	0.00765574	1.07709	0.193081	0.276403	0.830245	0.242284	0.966061	-0.350479	0.331519	1.76547	0.465525	-1.49051	3.23e-09
iscS	-0.758541	0.439698	-2.80795	0.0270798	1.00186	0.221002	0.584171	0.579904	0.971717	0.771249	0.276851	0.537751	1.92924	0.479704	-0.906749	0.00518315
iscU	-0.581108	0.519729	-2.24045	0.023249	0.976233	0.127328	0.863441	0.331166	0.764598	0.836301	0.0788907	0.861945	1.90631	0.480632	-0.445066	0.305615
iscX	-0.56062	0.561938	-1.3012	0.0782412	0.110805	0.849971	0.125082	0.8906	0.943005	0.687671	0.285821	0.449652	1.46035	0.541861	0.756173	0.000985031
ispA	-0.817064	0.362665	0.840341	0.165075	0.848777	0.0491688	0.333534	0.626672	0.408686	0.916204	-0.542737	0.0340091	-0.297217	0.934116	0.0162575	0.978149
ispB	-0.0616925	0.95254	0.250133	0.706907	0.574955	0.176883	0.232553	0.763479	0.0303503	1	-0.643016	0.00359234	0.493169	0.816799	-0.86819	9.21e-05
ispD	-0.0865835	0.945425	0.798551	0.120858	-2.58191	1.55247e-10	0.212563	0.828287	-0.340971	0.933173	-0.194235	0.60906	-0.117301	0.983292	0.819353	0.00262323
ispE	-0.202781	0.794626	0.439995	0.487801	0.138043	0.786015	-0.0139507	0.993578	-0.0557878	0.998675	-0.829633	0.000104283	-0.247554	0.935556	0.496677	0.0695172
ispF	0.00271176	1	0.663015	0.201571	-2.2115	4.63838e-09	0.0233649	0.985305	-0.0605849	0.996668	-0.160146	0.735073	-0.0630073	0.998151	0.965709	9.38e-05
ispG	-0.355195	0.644593	-0.350461	0.662228	0.854299	0.075915	0.845915	0.288424	-0.214052	0.969704	0.298162	0.245291	-0.116539	0.987964	-0.452913	0.103942
ispH	-0.671659	0.400137	-0.607644	0.404261	0.0816792	0.903708	0.400216	0.58905	-0.0879071	0.988815	-0.360029	0.12774	0.165109	0.975563	0.847116	0.00145039
ispU	-0.330444	0.690618	1.9741	0.00693963	0.0994847	0.893813	0.968178	0.110014	0.976602	0.729284	-1.15199	1.0457e-07	0.485598	0.870926	-0.737323	0.0180757
ivbL	1.30662	0.092102	0.965858	0.0418864	2.02711	0.0136503	1.32024	0.113896	0.109973	0.99049	-1.38164	0.0287078	1.166	0.693833	0.862264	0.0176258
ivy	-0.25287	0.886078	-0.758867	0.431427	0.600198	0.295348	-0.885012	0.11947	1.2882	0.620794	0.475965	0.0628816	-0.25493	0.949381	0.897138	0.00104749
katE	0.649502	0.489824	0.684789	0.558087	1.63111	0.00537062	0.771544	0.273595	-0.542527	0.903787	-1.00604	0.0208656	-1.19796	0.609058	-1.22309	8.72e-05
katG	-0.172331	0.855196	0.615806	0.440942	0.103025	0.90423	-0.673426	0.319839	0.300967	0.950845	-0.91763	0.00156392	1.04547	0.706761	0.0710731	0.88055
kbaY	-0.935543	0.393482	-0.140597	0.902033	-1.76496	0.00126825	0.520463	0.602547	-0.238792	0.966025	0.824913	0.239431	-1.0068	0.744702	-0.396238	0.461852
kbaZ	0.194562	0.823206	-0.223347	0.69551	-0.401335	0.340156	-0.0745595	0.935514	0.254516	0.950822	0.0622434	0.906162	-0.573269	0.851788	-0.152455	0.766314
kbl	0.630209	0.266736	0.421856	0.541982	0.524533	0.263062	-0.250657	0.739027	1.39137	0.340069	-0.765146	0.0167558	-0.151032	0.979328	-0.164946	0.58992
kbp	0.88072	0.242025	-1.60429	0.0234135	1.5061	0.00996247	-1.10317	0.0868439	0.858163	0.84679	-0.309072	0.453096	-0.208277	0.954608	-1.10224	0.000426931
kch	0.177519	0.803815	-1.0537	0.0918472	-0.463611	0.324483	-0.954703	0.203703	-0.1261	0.985453	0.836293	0.00677139	-0.782448	0.757994	0.485239	0.183581
kdgK	-0.62919	0.328015	-0.251766	0.769092	-0.618412	0.163639	-0.472257	0.518634	-0.0136773	1	1.41789	2.89751e-09	0.150768	0.977442	1.58708	4.57e-09
kdgR	0.547911	0.439698	-0.397029	0.591896	0.919877	0.0210471	-0.999453	0.0726984	0.479894	0.902461	0.69814	0.00215107	-0.634208	0.703101	0.997041	0.000162585
kdgT	0.227849	0.769614	-0.203121	0.766438	0.225192	0.562018	-0.184044	0.802321	-0.486979	0.841143	0.244353	0.46034	-0.383332	0.870926	-0.0130705	0.982229
kdpA	-1.47605	0.00511146	-3.49687	0.00347613	-2.49757	0.0041397	-2.75113	0.000207597	0.0124882	1	1.53745	0.000129479	0.352371	0.941646	1.86299	5.99e-05
kdpB	-0.589018	0.326107	-2.653	0.00381347	-1.18257	0.0627886	-1.26415	0.0536799	-0.0804357	0.988815	1.14197	8.93925e-05	0.348262	0.8786	1.73644	2.63e-08
kdpC	0.335409	0.616989	-2.05481	0.00875585	-1.03115	0.00254439	-2.32405	0.00434001	-0.155653	0.975473	0.652907	0.0523481	0.244684	0.938881	0.86773	0.000764816
kdpD	0.244524	0.725197	-0.972175	0.0997705	-0.263843	0.59109	-1.39859	0.049414	0.0469981	1	0.465841	0.0605397	0.0749811	0.99786	0.187249	0.651368
kdpE	0.458559	0.607631	-0.545523	0.346492	0.513981	0.287392	-0.619792	0.245006	0.238678	0.969704	0.332645	0.218261	-0.350956	0.900403	-0.120678	0.706419
kdpF	-5.12548e-15	1	-4.08138	0.0361352	-1.62527	0.49046	-2.76298	0.23641	0	1	0	1	0	1	2.90397	0.113463
kdsA	-0.313289	0.611645	-0.594953	0.396074	0.280368	0.631463	-0.102079	0.921098	-0.0720309	0.991395	1.06824	2.2957e-06	0.367917	0.894359	0.955556	0.00026568
kdsB	-0.445033	0.437668	-0.692356	0.308602	0.634753	0.163064	0.560718	0.466352	0.218712	0.959182	1.29842	3.00803e-07	0.389736	0.851788	0.111915	0.738284
kdsC	0.224257	0.76227	-0.330747	0.623977	0.70753	0.0797355	-0.0760786	0.937318	0.323121	0.950845	0.627845	0.0068553	-0.348385	0.877808	0.230786	0.353348
kdsD	-0.21937	0.757085	-0.167189	0.829634	0.547537	0.197513	0.602203	0.32774	0.134164	0.974604	0.213445	0.407761	-0.0647839	0.998151	0.351772	0.154084
kduD	-0.0702043	0.946515	-0.681306	0.215613	0.0275052	0.968627	-0.143729	0.843606	-0.00170555	1	0.644328	0.0158615	0.140725	0.985511	0.812379	0.016086
kduI	0.125396	0.889556	-0.668591	0.295176	-0.519928	0.38832	-1.10163	0.0395002	-0.62313	0.814566	0.500696	0.097889	-0.826198	0.720661	0.0807892	0.848816
kefB	0.4708	0.403491	0.132407	0.898207	-0.271741	0.639264	-0.850891	0.171049	-0.0677415	0.994034	0.18162	0.604156	-0.153252	0.975237	0.633453	0.00638315
kefC	0.240506	0.723287	0.0146619	0.992765	-0.034617	0.95169	-0.618193	0.254379	-0.285899	0.948695	-0.131452	0.706289	-0.514031	0.817465	-0.636107	0.0134149
kefF	0.318676	0.702402	-0.209677	0.742682	0.14668	0.812464	-0.815919	0.133542	-0.25418	0.964852	0.311648	0.337843	-0.188193	0.965702	0.163823	0.681083
kefG	0.597549	0.354228	-0.833704	0.423231	-0.33395	0.554381	-1.43801	0.01478	-0.192229	0.969704	0.179535	0.594501	-0.246839	0.947924	-1.45483	3.36e-06
kgtP	0.0780756	0.955077	-1.23916	0.405777	0.314157	0.621927	0.21032	0.865991	-0.0509673	0.999153	0.317384	0.455069	-0.022085	1	-1.43164	1.91e-07
kilR	-0.109422	0.985003	0.14413	0.929904	-1.73374	0.157302	1.31996	0.355383	-0.51091	0.969704	-0.727035	0.556322	-1.05169	0.744702	-0.437707	0.786306
kptA	-0.64373	0.249552	-0.174847	0.80388	0.064851	0.906795	1.08363	0.19862	-0.217113	0.957001	-0.212971	0.535206	-1.15238	0.611697	-0.159281	0.595904
kup	0.636364	0.244968	-0.0768125	0.937952	0.0639301	0.91064	-0.0163016	0.990635	-0.72305	0.756444	-0.146114	0.636629	-0.724158	0.624617	-0.0944258	0.779551
lacA	0.338972	0.760596	-1.64368	0.00703984	-0.143843	0.820111	-0.129758	0.911263	-0.797312	0.803852	-0.500959	0.348992	-1.23693	0.703101	0.020012	0.988155
lacI	-0.482146	0.397147	-0.121599	0.863047	1.00376	0.098702	0.193058	0.789184	0.855125	0.726001	-0.477594	0.0655223	0.390635	0.913603	-0.717301	0.00537294
lacY	-0.0847354	0.965833	-1.76644	0.0124623	-0.349278	0.49046	-0.102067	0.917087	-0.943642	0.569878	0.253062	0.602597	-2.43996	0.361455	-0.52863	0.144563
lacZ	0.0299398	0.987216	0.187383	0.745701	-0.218541	0.603606	-0.342534	0.621266	-0.200385	0.960828	0.823185	0.00360388	-0.707022	0.706761	1.47581	2.91e-09
lamB	-0.374536	0.851583	3.41387	0.00498934	-0.613611	0.0846889	-1.3536	0.0224154	0.34971	0.935873	-3.07039	0.00463637	-0.698253	0.7587	0.193396	0.538536
lapA	0.633365	0.242019	-0.909056	0.167996	1.12415	0.0312262	-0.31749	0.641195	0.478523	0.900637	0.0777107	0.83792	0.296293	0.914494	-0.564945	0.0352169
lapB	0.173299	0.808222	-0.927919	0.15857	0.553773	0.230968	-0.651688	0.305495	0.371443	0.948695	0.00364668	1	0.279902	0.905826	-0.507576	0.072163
ldcA	0.306277	0.604352	-0.652491	0.239347	0.130269	0.763487	-0.564239	0.329032	0.0690818	0.989355	0.274569	0.356479	0.348858	0.867598	-0.266109	0.298231
ldcC	0.974007	0.0972146	-0.694449	0.355073	0.699415	0.186799	-0.298403	0.682012	0.605049	0.873519	0.670209	0.0219664	-0.360886	0.893436	-0.740858	0.0592268
ldhA	0.719569	0.191363	-1.6644	0.075408	0.208744	0.678409	-2.04338	5.30687e-05	0.408477	0.933173	0.189824	0.609043	-0.0626457	0.998151	-0.0216723	0.969989
ldrA	0.878788	0.5099	-0.92214	0.465699	-0.361541	0.651528	-0.440804	0.613115	-0.434934	0.950767	1.29865	0.108295	-0.347151	0.949114	0.789955	0.549073
ldrB	1.11468	0.569181	-2.16552	0.0430422	-0.954414	0.272793	-0.398751	0.758275	-1.35083	0.84679	-1.76451	0.403438	1.12298	0.861589	-2.49652	0.230903
ldrD	0.349462	0.942374	1.64461	0.383435	2.19895	0.287523	-0.248091	0.904619	1.98075	0.772146	-3.69465	0.0413306	0.377306	0.975563	0.395365	0.863507
ldtA	1.27601	0.0629129	-1.12292	0.164536	0.2277	0.704796	-1.40165	0.0297562	-0.00487823	1	0.579336	0.0248571	-0.226825	0.937782	-0.652782	0.00719592
ldtB	-0.609828	0.512363	-1.17099	0.0541464	-0.0548411	0.918111	-0.0200274	0.988756	-0.30529	0.950254	0.421654	0.133151	-0.344984	0.933183	-0.0651139	0.820322
ldtC	-0.220332	0.831029	1.52465	0.00233765	-0.510232	0.378816	0.274677	0.760702	0.254526	0.984771	-3.72347	6.85595e-39	0.573207	0.797231	-5.6047	1.19e-65
ldtD	-0.0483271	0.983673	-0.577609	0.474951	-0.504296	0.418582	-1.56581	0.0250519	0.615547	0.916204	0.425979	0.126944	0.00947185	1	-0.964878	0.00155474
ldtE	0.955454	0.252376	-0.917532	0.272038	0.742558	0.286915	-1.99627	0.00504739	1.1787	0.83243	1.45814	3.93556e-05	-0.64536	0.7587	-1.03184	0.0195654
lepA	-0.412976	0.624796	-0.599328	0.44062	-1.05336	0.0284332	-0.101	0.93087	0.307689	0.949028	-0.153908	0.697419	0.852815	0.703101	-0.661573	0.0211912
lepB	-0.290133	0.710263	-0.612517	0.468042	-0.769838	0.119477	-0.0505967	0.967664	-0.00394166	1	-0.690127	0.00188278	0.641117	0.816799	-0.553656	0.016086
leuA	-0.558602	0.439437	0.33352	0.676315	1.42677	0.0236634	1.88912	0.0491803	0.910712	0.654496	1.46954	2.22156e-08	-0.598221	0.881951	0.873685	0.0260503
leuB	-0.454826	0.552646	0.842061	0.267296	1.64818	0.00909072	2.21577	0.0188231	1.12993	0.593773	0.900364	0.00866131	-0.779309	0.851788	0.528343	0.0502504
leuC	-0.413969	0.619937	0.939454	0.227808	1.72633	0.00603029	2.16153	0.015188	1.12786	0.570135	0.583853	0.0516799	-1.00235	0.813488	0.501413	0.053084
leuD	-0.154155	0.883704	0.639127	0.444558	1.67964	0.00505018	0.965226	0.222854	0.937885	0.530681	0.499917	0.0923602	-0.943591	0.834571	0.310553	0.348517
leuE	-0.0613801	0.955734	-0.749881	0.218452	0.191256	0.721747	0.85343	0.245006	1.32338	0.439505	0.928461	0.0028007	0.307229	0.905826	0.264906	0.57671
leuL	-0.446764	0.907987	0.690488	0.687627	-0.20906	0.898973	1.80484	0.493025	2.048	0.770318	-3.03139	0.12023	0	1	2.55545	0.0610952
leuO	0.0500249	0.967594	-0.982469	0.054094	0.232434	0.65863	-0.74982	0.24706	-0.305357	0.933173	0.095803	0.820532	-1.90181	0.346169	-0.463708	0.43422
leuS	-0.0122403	0.99958	0.263454	0.780857	0.401986	0.458547	-0.408568	0.701965	0.478917	0.905841	0.273896	0.350365	0.335975	0.932684	-0.237694	0.467166
lexA	0.125216	0.907987	0.00208933	1	-0.0613251	0.920988	-0.770992	0.308875	0.336386	0.948695	-0.369788	0.12023	1.20662	0.480276	-1.53395	3.17e-06
lgoD	-0.120817	0.9307	-0.519457	0.411021	-1.40576	0.00057798	0.163367	0.868588	0.449895	0.932328	-0.00291459	1	-0.367032	0.923553	0.68793	0.0878887
lgoR	-0.0602394	0.962519	3.6739	0.00260286	2.32692	3.49564e-08	3.73659	1.37503e-09	1.20972	0.472846	0.270308	0.400482	-0.441235	0.89363	1.22403	8.7e-05
lgoT	0.0641684	0.962295	0.172501	0.839788	0.298718	0.549335	0.0965005	0.901801	-0.18569	0.969704	0.109362	0.722749	-0.278041	0.941274	0.0460488	0.892268
lgt	-0.395904	0.502914	1.87298	0.000531678	0.49538	0.298055	1.56017	0.0335609	0.0102704	1	-1.35486	1.01666e-06	0.482656	0.806133	-1.05356	0.000203632
lhgO	0.521206	0.700671	-0.462197	0.458236	2.81371	0.0427226	1.54974	0.00447152	0.689571	0.876478	-1.16262	2.26603e-05	-0.576193	0.883619	-2.88776	2.73e-07
lhr	-0.806333	0.146463	1.32137	0.023249	0.259289	0.694592	0.116382	0.902969	-0.16918	0.979157	-0.154151	0.712319	-0.773088	0.673644	1.24178	1.54e-05
ligA	0.625148	0.285589	0.36235	0.563295	0.425406	0.325324	0.298509	0.670565	0.503292	0.903594	0.704033	0.00200314	0.125397	0.981975	-0.280189	0.327592
ligB	0.848453	0.102872	-0.374377	0.702252	0.35607	0.386616	-0.862462	0.0799713	1.11816	0.453132	-0.647519	0.0237968	-0.108494	0.988681	-0.458161	0.112575
lipA	-0.216855	0.798771	0.227361	0.842778	0.644061	0.178616	0.406874	0.673925	0.46597	0.931164	0.496624	0.059858	0.360893	0.933183	0.500791	0.0276864
lipB	-0.908451	0.111933	-1.77737	0.00280953	-0.834896	0.0677908	-1.56212	0.0536814	-0.985884	0.770318	-0.093621	0.766145	-1.38349	0.620149	0.515533	0.189173
lit	0.360415	0.638252	0.817967	0.112809	0.632462	0.431037	0.223353	0.822794	1.48025	0.620794	-0.360349	0.47216	-0.956879	0.657737	1.07991	0.0032962
livF	-1.36246	0.09177	1.33501	0.166951	-0.343606	0.565949	0.263843	0.774879	-0.224793	0.969704	0.444286	0.260994	-2.77728	0.00088836	0.866654	0.024892
livG	-1.58175	0.0399393	1.48008	0.125462	-0.128395	0.856353	0.727635	0.366039	-0.0011377	1	0.81187	0.0340748	-2.26363	0.0215484	0.37912	0.364363
livH	-1.30969	0.0712896	1.30024	0.133532	-0.389969	0.510377	-0.0938948	0.927282	-0.32118	0.951565	1.33642	0.00298036	-1.47725	0.526463	-0.270864	0.647615
livJ	-0.0766108	0.970526	5.11114	7.48658e-15	0.54454	0.353984	1.00134	0.191459	0.228128	0.983236	-0.85268	0.00679504	-2.20298	0.563473	-0.544091	0.0748647
livK	-1.33552	0.0753684	0.653398	0.572941	-0.0852621	0.909033	-0.540959	0.456027	0.000975481	1	1.60446	9.28011e-05	-1.04375	0.717857	0.0375419	0.930128
livM	-1.40271	0.0582487	1.33138	0.142887	-0.298707	0.677044	0.712216	0.342688	-0.238827	0.969704	0.925689	0.00106452	-1.78139	0.346169	-0.245619	0.465182
lldD	-0.833879	0.392015	2.19508	0.00474173	2.06972	0.000104859	2.08443	0.000379175	1.09329	0.711274	-0.835851	0.200816	0.837002	0.744702	-2.03617	3.61e-07
lldP	-1.09593	0.244726	1.90587	0.0784275	1.75405	0.00231638	2.67023	6.87771e-05	1.49853	0.56833	-2.62725	1.09184e-06	1.16064	0.616137	-3.92374	8.5e-12
lldR	-0.844433	0.357272	1.74475	0.0601228	2.00243	0.000113758	1.4298	0.0325997	1.16219	0.687671	-1.24114	0.0122372	1.11619	0.582506	-2.38401	2.17e-07
lnt	-0.349323	0.582552	-0.733644	0.362415	-0.717409	0.100515	-0.234309	0.761284	-0.573341	0.916204	-0.729035	0.00255508	0.119619	0.978326	-0.00279975	1
loiP	0.52336	0.591869	0.493153	0.558087	1.80895	4.15266e-05	-0.564643	0.474015	1.18937	0.620794	-1.15358	3.20323e-06	-0.284468	0.935556	-1.00297	0.000127132
lolA	-0.563544	0.519685	0.824941	0.178351	0.551658	0.327356	0.912704	0.149067	0.413916	0.917033	-0.490483	0.114317	0.2765	0.935556	-0.1737	0.560266
lolB	0.00656275	1	-0.252833	0.694066	0.484768	0.227526	0.45981	0.479275	-0.537939	0.885779	-0.090023	0.740517	-0.523321	0.797117	-0.0149016	0.969493
lolC	-0.84861	0.088078	0.0869168	0.930088	-0.528689	0.285389	1.58875	0.0499329	0.203096	0.975542	-0.73228	0.0066121	1.18454	0.44363	-0.739642	0.00302202
lolD	-1.12248	0.0474032	0.612696	0.358015	-0.0842349	0.891433	1.93158	0.00787203	0.278582	0.966061	-0.27469	0.347691	0.670197	0.797904	-0.844258	0.0103958
lolE	-0.213823	0.802261	0.184197	0.801363	0.260222	0.662503	0.993423	0.148291	0.215876	0.96554	-0.756618	0.00870546	0.296632	0.935556	-0.473994	0.111427
lon	0.802276	0.354794	-1.51165	0.114884	0.600642	0.362909	-1.53057	0.0464379	-0.0448182	1	0.0780072	0.866749	0.642348	0.787657	0.295945	0.286627
lpcA	-0.709292	0.165488	-0.366078	0.615582	0.189867	0.704898	0.626067	0.28566	0.0792453	0.989355	0.0882149	0.771237	-0.780294	0.673644	0.562257	0.0210524
lpd	-0.30823	0.700479	0.351158	0.728702	0.12719	0.864504	-0.244773	0.844858	1.11148	0.609197	0.0752311	0.86235	-0.027578	1	0.981432	0.000181585
lplA	-0.321051	0.609129	0.637182	0.269351	0.0715848	0.879238	0.718239	0.260136	1.29636	0.350936	-0.448613	0.0687204	0.0874729	0.988681	-0.566555	0.0349464
lplT	0.898581	0.132772	0.36171	0.680086	-0.927657	0.0317515	-1.70433	0.0232121	-0.0669678	0.993	-0.285552	0.40485	-0.0677691	0.99786	-0.221665	0.437731
lpoA	-0.320861	0.613381	0.035948	0.975566	0.579387	0.168401	0.740696	0.309215	0.136453	0.977476	-2.93505e-06	1	0.0776414	0.995539	0.401055	0.150797
lpoB	0.433096	0.485246	-0.347371	0.664847	0.138165	0.816781	-0.957608	0.120909	0.00835202	1	0.345544	0.171405	-0.106089	0.987964	-0.236249	0.336371
lpp	1.29709	0.0638239	0.45454	0.611649	0.695727	0.276953	-3.09392	0.011158	0.613446	0.903594	0.978856	0.0122166	-0.747704	0.866624	-0.0133701	0.983162
lptA	0.0451329	0.977832	-0.175877	0.822374	0.82904	0.0408636	-0.518865	0.446527	0.336064	0.950845	0.1037	0.727782	-0.111273	0.985818	0.427943	0.0675071
lptB	-0.00829703	1	0.0835744	0.920667	0.908084	0.0237258	-0.225705	0.778694	0.0886403	0.990587	0.0560437	0.865431	-0.170833	0.959762	0.135304	0.61549
lptC	0.181531	0.833697	-0.347466	0.604787	0.889563	0.0268998	-0.622928	0.365589	0.359452	0.951565	0.379632	0.159455	-0.198829	0.949114	0.0939401	0.740384
lptD	0.46894	0.529668	0.0674099	0.951481	0.33216	0.543653	0.371781	0.678041	0.498286	0.905063	0.150132	0.631467	0.329872	0.933183	0.148729	0.69635
lptE	-0.0292799	0.987216	0.711151	0.271414	0.115863	0.842659	-1.62757	0.0756945	0.328762	0.948695	-0.0509384	0.898027	0.172523	0.967902	-0.230201	0.335256
lptF	0.681458	0.24778	-0.454789	0.495672	-0.0556568	0.921657	-0.133757	0.884901	0.383737	0.935873	-0.0656046	0.818035	0.475339	0.851788	-0.844978	0.0003181
lptG	0.764987	0.244726	-0.125965	0.879187	0.0801668	0.897126	-0.170991	0.85121	0.247441	0.962826	0.854715	0.000135307	0.245562	0.949381	-0.827183	0.00283861
lpxA	-0.0339134	0.986463	1.12345	0.130702	0.682323	0.210191	-0.06561	0.962021	0.163173	0.973214	0.0179368	0.965341	0.19489	0.966571	-0.613313	0.011503
lpxB	-0.186574	0.807221	0.98034	0.174653	0.578434	0.269227	0.159821	0.840195	-0.0912588	0.988928	-0.378617	0.171761	0.314307	0.913345	-0.108082	0.78561
lpxC	-0.237283	0.829959	-0.619424	0.461081	0.2615	0.662517	-2.14837	0.0462909	0.423765	0.933173	0.561165	0.0420937	0.133281	0.988681	0.239204	0.553867
lpxD	-0.153703	0.871457	0.26705	0.75845	0.532531	0.313165	-0.886319	0.332723	0.0386904	1	0.81581	0.00500089	0.0254984	1	0.463234	0.0731269
lpxH	-0.827582	0.170032	1.08562	0.0197282	0.0628841	0.91064	1.34667	0.0206317	-0.020668	1	-1.38948	4.26991e-07	0.9127	0.667111	-0.64614	0.015442
lpxK	0.00720144	1	0.94907	0.152802	-0.207069	0.692338	0.448125	0.543955	-0.209795	0.96554	-0.46002	0.12362	0.507178	0.819273	-0.957326	0.000335249
lpxL	-0.0511446	0.955734	-0.249033	0.744075	0.0943997	0.855999	-0.0408858	0.971359	-0.0610546	0.994034	0.0346284	0.924516	-0.420822	0.862299	-1.07113	3.29e-05
lpxM	-0.0966232	0.915495	0.507837	0.422794	-1.14408	0.00588737	0.745471	0.224705	-0.259268	0.950845	-0.194332	0.46034	0.498216	0.816799	0.180972	0.463168
lpxP	-1.19004	0.270933	-2.79371	0.00706223	-1.16482	0.0317704	0.278757	0.860015	-0.279709	0.974604	1.64641	9.27748e-10	1.55791	0.480632	-0.279097	0.409889
lpxT	0.0914678	0.950585	2.27962	3.2606e-06	-1.24422	0.0138631	0.792496	0.269125	-0.0142635	1	-1.7555	3.56849e-07	-0.103732	0.988559	-1.11717	0.000695628
lrhA	-0.63736	0.319527	-0.18789	0.849747	1.31045	0.0202363	0.320141	0.706447	1.49909	0.620794	-0.203849	0.45095	0.308362	0.949381	-2.27742	1.08e-07
lrp	0.0267083	0.993535	2.10336	0.0160909	0.791867	0.144507	0.503355	0.553428	-0.0757763	0.995321	-0.835157	0.00212646	-0.172897	0.987964	-0.397659	0.0817686
lspA	-0.593989	0.438624	-0.313056	0.692992	-0.162562	0.763485	-1.10584	0.244219	0.508569	0.905841	-0.101669	0.78027	0.0823477	0.99713	0.854198	0.00021634
lsrA	2.20655	0.0116968	4.05044	0.000429874	2.0765	0.0201872	1.56778	0.00228218	3.01566	0.00803408	2.58667	5.91328e-22	-3.01376	0.465525	1.30319	0.0588832
lsrB	2.44191	0.00686009	3.83541	0.0238668	2.20187	0.0314629	2.79564	2.68893e-05	1.63913	0.281596	1.36773	5.43336e-05	-3.29731	0.406363	0.793191	0.198939
lsrC	2.46128	0.00783578	3.75439	0.00641466	1.924	0.0437509	1.95745	0.000267534	1.80204	0.0609051	2.09509	1.89538e-14	-2.85069	0.394687	0.439676	0.474994
lsrD	2.47305	0.00888194	3.82938	0.0225372	1.79856	0.0579194	2.12318	6.04332e-05	1.72829	0.104346	1.52585	4.58991e-08	-2.48643	0.460709	0.439186	0.410968
lsrF	2.68021	0.00308385	3.83397	0.0149589	2.01635	0.0377371	2.79144	0.000236165	1.27129	0.600309	1.2768	1.33678e-06	-3.5895	0.355841	1.30023	0.00422829
lsrG	2.80882	0.000990876	3.33314	0.0203031	1.88673	0.0283768	2.79145	0.000270265	1.08626	0.693976	1.83864	4.25184e-14	-3.21916	0.355841	1.39056	0.0026598
lsrK	1.39151	0.146463	2.66492	0.0279445	1.4096	0.00762246	1.8671	0.00332577	1.87759	0.0990181	2.09735	4.89261e-15	-1.95953	0.334609	1.14854	0.00323272
lsrR	1.24482	0.146172	1.96575	0.0268806	1.05221	0.0320037	1.59389	0.0205188	2.18291	0.0560911	2.4292	5.38858e-24	-1.41442	0.715138	2.33684	1.05e-10
ltaE	0.25079	0.716612	-0.372318	0.60285	0.218784	0.676696	-0.810148	0.172467	-0.356931	0.935873	0.539808	0.0400365	-0.270918	0.914666	0.643113	0.056457
luxS	1.34121	0.030517	0.236909	0.766737	1.7087	0.000158459	-1.6087	0.0610768	0.411099	0.945265	0.0813591	0.79881	-0.526388	0.837848	0.254391	0.347888
lysA	-0.117571	0.95302	0.783148	0.572574	-1.13015	0.0107013	-0.0942953	0.903195	-0.315238	0.938817	-1.36887	1.65346e-07	-1.37789	0.541861	-0.631554	0.0663753
lysC	-0.551268	0.4073	0.230668	0.832153	0.136422	0.824058	1.04249	0.104619	0.785205	0.833661	1.16497	3.02483e-05	-0.329187	0.932684	1.18705	4.21e-05
lysO	-0.617388	0.415619	0.69762	0.39728	-2.01362	1.77214e-05	-0.67589	0.301463	-0.934543	0.559021	-0.340853	0.374242	-1.64503	0.410113	0.237522	0.498674
lysP	0.213653	0.824561	-0.252284	0.776101	0.873101	0.175278	-0.244105	0.811473	-0.315823	0.949028	-0.652062	0.0340297	-0.246525	0.943245	-1.40683	5.95e-09
lysR	-0.208567	0.79119	0.312219	0.594825	-0.4477	0.275749	0.222765	0.761284	-0.706077	0.781025	0.201217	0.559311	-1.21101	0.624617	-0.102998	0.757574
lysS	-0.690465	0.27835	0.635431	0.431315	0.618083	0.219484	1.24924	0.0958303	0.493513	0.928624	0.102276	0.772199	0.383892	0.913603	0.999227	0.000106515
lysU	0.15908	0.810048	-2.04273	0.0219808	0.384317	0.339876	-0.950537	0.0798751	0.926853	0.753873	0.255396	0.382936	0.299385	0.946435	2.20639	3.4e-17
lyxK	-0.711287	0.355106	-0.999557	0.0409552	-0.233873	0.678914	-0.646146	0.314932	0.514829	0.841143	0.68865	0.0703906	-0.410499	0.862685	0.202676	0.59241
maa	-0.030759	0.990419	-1.32049	0.130187	-0.961657	0.0181933	-0.74866	0.425156	-1.48653	0.392154	-1.86196	7.74791e-07	-1.46091	0.744702	-1.19206	4.25e-06
macA	0.462412	0.398992	-0.257058	0.694237	0.589747	0.167968	0.128499	0.904016	0.571937	0.84679	-0.395745	0.252953	0.0677411	0.998022	-0.730464	0.0056319
macB	0.410801	0.580087	-2.87107	2.62772e-05	0.423978	0.365365	-0.282418	0.733869	-0.154155	0.979157	0.0395393	0.92549	0.712786	0.71911	-0.559383	0.0200173
maeA	0.405823	0.618041	-0.403075	0.713369	0.752432	0.267974	-0.455674	0.613115	0.480179	0.916204	0.40317	0.20386	0.658644	0.866537	-0.0255077	0.945763
maeB	-0.348048	0.760596	1.24859	0.0589912	1.30444	0.0160432	1.92266	0.00616036	1.85434	0.350936	0.0412568	0.932179	-0.210774	0.985507	-0.385775	0.206473
mak	0.526493	0.445598	0.604049	0.437446	0.552709	0.272146	-0.0593567	0.943879	0.484518	0.907437	0.345806	0.263686	-0.799932	0.625538	0.0709273	0.88717
malE	-0.414709	0.855807	5.95703	0.000636491	-0.443474	0.369156	-0.911202	0.129024	1.65558	0.472021	-4.12808	5.05301e-05	-0.685805	0.805644	0.455958	0.137507
malF	-0.281884	0.84593	2.58966	0.0212518	-1.14537	0.000823103	-0.50603	0.422304	-0.135282	0.972707	-0.887067	0.234141	0.0634476	0.999835	0.43155	0.205551
malG	0.453755	0.696641	2.25416	0.0222331	-1.29114	0.00203033	-0.307558	0.748218	0.136907	0.975542	-0.601748	0.374242	-0.0304999	1	0.0872072	0.893302
malI	-0.324124	0.620436	1.58218	0.0127862	1.7459	0.0217148	0.869534	0.127027	-0.241197	0.950845	-0.107191	0.775843	1.2869	0.327098	-0.503423	0.0731269
malK	-0.608211	0.748067	4.2063	0.00205	-1.6434	9.08162e-05	-0.0534128	0.96199	0.170747	0.974604	-3.46201	0.00188974	-0.882102	0.7587	0.214778	0.771505
malM	0.229589	0.810048	1.37149	0.119148	0.0395616	0.943306	-0.448082	0.462142	0.26501	0.948695	-1.77218	0.0242099	-0.499071	0.834571	-0.538451	0.116155
malP	0.502399	0.382746	0.0887106	0.91386	1.71044	1.6675e-05	0.559255	0.515579	0.8883	0.6571	0.417445	0.0807363	0.361268	0.905826	0.802269	0.000419008
malQ	0.346375	0.554238	0.211415	0.740866	0.799177	0.0624708	-0.088686	0.929436	0.881191	0.582209	0.1452	0.67641	0.544084	0.834571	0.469228	0.0867931
malS	-0.168545	0.827204	0.0307315	0.976386	-0.337533	0.434825	-0.971444	0.0566199	-0.936899	0.685774	-0.896874	0.00538911	-0.216268	0.957126	-0.467196	0.0871185
malT	-0.0358636	0.990419	1.99301	0.00258554	0.443412	0.430966	1.84398	0.0268453	1.92388	0.301386	-1.76565	5.92433e-12	-0.0835981	0.999845	-2.21152	1.2e-16
malX	0.0640069	0.951226	0.420416	0.458921	2.16831	0.0378853	0.640139	0.242389	-0.0507114	0.997719	-0.0979608	0.757704	1.92676	0.334609	-0.0791069	0.805297
malY	-0.279559	0.652796	-0.603799	0.303192	1.85344	0.052691	0.303983	0.697921	0.359221	0.916204	0.835857	0.000401933	1.88727	0.281836	0.345399	0.17216
malZ	-0.289438	0.605138	0.0871258	0.905698	-0.0199589	0.974166	-0.0312175	0.975138	0.22186	0.950845	0.241319	0.363945	-0.232591	0.933183	0.310319	0.225698
manA	-0.870409	0.244726	0.211592	0.799504	1.19659	0.00609494	0.743713	0.376941	0.552607	0.85942	-0.0508315	0.864604	-0.0225448	1	-0.496955	0.0338357
manX	-0.163603	0.891887	3.34186	0.00381347	-0.721177	0.16823	-0.457637	0.601351	0.740007	0.79369	3.0664	1.60595e-23	0.694879	0.725349	2.98586	7.13e-33
manY	-0.11638	0.929195	3.28957	0.00246158	-0.772451	0.126086	-0.315553	0.71122	0.777636	0.770318	2.95625	1.63391e-24	0.308612	0.89363	2.69734	1.43e-25
manZ	-0.112342	0.933444	2.91031	0.00717967	-0.540275	0.329378	-0.26704	0.763749	0.682987	0.83243	2.60871	3.23196e-17	0.206603	0.947924	2.42039	7.05e-20
maoP	0.166316	0.875683	0.960061	0.174712	-0.664887	0.122692	-0.214544	0.827938	-0.388615	0.934659	-1.17127	0.000734971	0.455916	0.869559	0.83811	0.00444378
map	-0.261758	0.718692	-0.755931	0.317469	0.777053	0.102869	-0.116013	0.919556	0.0735855	0.990892	1.09025	4.01302e-06	0.763533	0.739459	0.608197	0.01483
marA	-0.676146	0.417204	-0.458507	0.493332	-1.95889	2.96086e-06	-0.45913	0.571782	-2.49504	0.0146731	-0.237449	0.509785	0.735424	0.798614	1.29065	3.95e-05
marB	-0.0223334	0.995789	0.0638272	0.944706	-1.40041	0.000504945	-0.376081	0.63154	-1.44606	0.209386	0.142864	0.739932	0.460458	0.865904	0.549502	0.210409
marC	0.852324	0.208895	-1.44815	0.0139564	0.43092	0.338281	-1.22666	0.0803728	-0.169353	0.977476	0.0613745	0.894417	-0.263331	0.914494	-0.456113	0.135486
marR	-0.312778	0.730385	-0.712761	0.225173	-1.90871	2.73468e-05	-0.66925	0.312567	-2.72202	0.0145968	-0.138167	0.685924	0.38469	0.943245	0.221754	0.48139
matP	-0.187735	0.757085	-0.634806	0.224569	-0.284518	0.579531	0.130886	0.871947	0.246771	0.966626	0.131909	0.70709	-0.999643	0.706761	-0.192493	0.510743
mazE	1.03428	0.12765	-1.07091	0.0663404	-0.164081	0.743981	-0.759041	0.306556	-0.148695	0.974604	0.384145	0.12657	0.105176	0.987342	0.600557	0.0502913
mazF	1.07281	0.0916364	-1.2606	0.0324701	-0.688577	0.0773112	-1.24191	0.110971	-0.519224	0.872957	0.433607	0.0874688	-0.228182	0.945816	0.57784	0.0151794
mazG	1.07317	0.0734092	-1.25315	0.0279677	-0.323477	0.517936	-0.882159	0.238615	-0.436099	0.932164	0.372909	0.133597	-0.211098	0.947493	0.423858	0.100914
mbiA	-5.12548e-15	1	1.50959	0.332003	-5.12548e-15	1	-3.68233	0.0778857	-3.68987	0.392713	3.66575	0.031693	2.5852	0.654533	3.70511	0.027431
mcbA	-0.910387	0.50057	-5.09656	3.87817e-08	2.12519	0.0176367	0.601372	0.548324	0.606184	0.916204	2.38611	1.54793e-05	-0.129951	0.989549	-1.32952	0.0989237
mcbR	2.35649	0.000207607	0.220476	0.799108	-0.348516	0.537219	-1.58991	0.0179653	-0.183888	0.974604	-1.41198	0.00164941	-1.31432	0.521198	-1.84798	5.95e-09
mcrA	-0.60034	0.431824	-0.0642265	0.934356	-0.424642	0.325324	0.143807	0.92779	-0.546642	0.905841	-0.778039	0.0531858	-0.437424	0.867598	0.320454	0.612798
mcrB	0.736739	0.39057	-2.19779	0.0366367	-0.153693	0.78554	0.372822	0.653116	-0.301689	0.962055	-0.372928	0.214268	-1.90578	0.485127	-1.20143	9.75e-06
mcrC	-0.237292	0.917369	-2.37049	0.041877	-0.9638	0.240698	0.721131	0.544822	1.09148	0.858961	-0.188191	0.658428	-1.27974	0.64951	-1.11239	0.0324661
mdaB	0.359931	0.568907	-0.483861	0.572574	-0.313619	0.419542	0.216087	0.756911	0.239284	0.969704	1.21463	1.53302e-05	-0.0935469	0.987964	0.82363	0.0103325
mdfA	1.07573	0.178074	-1.86416	0.0182492	-0.0990032	0.863393	-0.890435	0.154216	0.0684003	0.999153	-0.762188	0.0268338	-0.819296	0.70456	-0.518396	0.136216
mdh	0.00060564	1	1.65045	0.0103451	1.42047	0.00473424	0.0358252	0.981304	1.22263	0.597646	-1.16818	0.00111069	-0.111168	0.999835	-0.290368	0.43307
mdlA	0.364761	0.628054	-0.478018	0.461588	1.00152	0.0509613	0.775815	0.199508	-1.08709	0.488063	0.776502	0.00511445	-0.920981	0.834571	0.275625	0.423399
mdlB	0.240359	0.792046	-0.00981118	0.998372	0.596641	0.349224	0.522104	0.401321	-0.294651	0.950845	0.601956	0.024316	-0.00601859	1	0.628018	0.0244067
mdtA	-0.205787	0.776209	-0.397854	0.521997	-1.27618	0.00975977	0.103523	0.927282	-0.30083	0.948695	0.212174	0.454341	1.47296	0.535017	-0.541274	0.0273313
mdtB	-0.321487	0.597196	0.00524642	1	-0.934758	0.0327115	0.251226	0.73853	-0.235607	0.957001	0.209309	0.493684	1.57586	0.392802	-0.247233	0.458761
mdtC	-0.290431	0.68104	0.684006	0.224569	-0.669066	0.09948	0.479267	0.413178	-0.30803	0.948695	0.117245	0.740858	1.05081	0.558272	0.258048	0.467092
mdtD	-0.0586569	0.962519	0.449451	0.475786	-0.867373	0.0114465	-0.300891	0.627292	-0.282751	0.948695	-0.156992	0.69499	0.343766	0.905826	-0.293155	0.335752
mdtE	1.17505	0.233908	0.997102	0.0982133	-0.331168	0.397733	-0.521329	0.451125	0.604633	0.903787	0.147162	0.789958	0.776057	0.703101	0.496067	0.27043
mdtF	1.15225	0.242019	0.869191	0.189308	-0.756784	0.0512363	-0.990219	0.0879371	0.111594	0.988815	0.344889	0.176273	-0.028269	1	0.98228	0.00388515
mdtG	-0.0801461	0.95254	-0.79117	0.19584	-0.467082	0.388965	-0.60065	0.421249	-0.997107	0.606967	1.99332	1.97177e-19	0.530232	0.870926	1.78941	8.72e-13
mdtH	-0.279263	0.659878	-2.24335	0.000390581	-0.493995	0.315806	-1.14952	0.22573	-1.07169	0.721813	3.10632	1.02612e-35	-0.359479	0.913603	2.98008	8.59e-23
mdtI	-0.269421	0.738564	0.603103	0.594825	-2.38195	6.50988e-07	0.639111	0.429659	0.310544	0.933173	-2.33762	4.11665e-11	-1.46439	0.651126	-1.69916	4.39e-05
mdtJ	-0.619175	0.515852	1.68923	0.124202	-2.77025	2.96086e-06	1.80194	0.0249033	1.19211	0.749234	-3.38499	1.33374e-09	-0.895305	0.843459	-4.58853	8.96e-12
mdtK	0.129563	0.887862	-0.274938	0.677879	-0.26346	0.621304	0.174662	0.860015	0.116678	0.983538	-0.250687	0.327358	0.183115	0.949381	-1.5526	3.41e-09
mdtL	-0.00267652	1	0.449868	0.383435	-1.09051	0.002306	-0.901675	0.102685	-0.735264	0.676712	-1.81086	3.18623e-11	0.348451	0.89363	-0.623401	0.0273039
mdtM	-0.364221	0.621877	-2.37979	0.000265472	-1.29515	0.00588737	0.160549	0.855428	0.622897	0.889871	3.89422	1.53541e-52	-0.0264273	1	2.79391	5.2e-27
mdtN	0.0199669	0.995789	-0.678169	0.269351	-0.334679	0.421166	-1.29312	0.0249562	-0.104323	0.985453	1.8893	4.34569e-06	-0.122757	0.988681	1.85168	1.05e-05
mdtO	-0.242162	0.760965	-0.790045	0.117718	-0.771986	0.0223453	-0.685825	0.218337	-0.750116	0.71839	1.52413	4.19837e-07	0.169684	0.966571	1.11184	0.00155975
mdtP	0.0336606	0.990359	-0.246053	0.689847	-1.58959	0.00106961	-0.685209	0.366299	-0.490578	0.869349	0.533752	0.277991	0.0876728	0.99786	0.563252	0.19692
melA	1.23378	0.0141977	-0.125141	0.861741	0.612266	0.166944	-0.288351	0.728924	0.904289	0.722007	0.311199	0.319867	-0.954195	0.536422	0.29858	0.335657
melB	0.731273	0.225457	-0.750248	0.212019	0.0659458	0.893813	-0.533814	0.376291	-0.51886	0.884174	0.390836	0.164462	-0.380599	0.89363	0.491623	0.0938394
melR	-0.601898	0.337669	1.93621	0.00390967	2.0719	1.49256e-07	2.21475	0.00014727	-0.718236	0.719779	1.59571	1.14478e-09	1.71433	0.224978	1.12832	0.000534511
menA	0.310358	0.690552	-1.34434	0.0990771	0.0911934	0.871262	0.0326761	0.975138	-0.172161	0.97284	0.0770399	0.816509	0.789203	0.629959	-0.200349	0.527987
menB	0.0342354	0.981554	1.0818	0.0546759	0.516268	0.216321	-0.813903	0.242458	0.082037	0.988815	-0.0471516	0.927364	-0.448386	0.863808	0.726015	0.0054793
menC	0.00852398	1	1.61068	0.00472697	0.625512	0.116078	-0.598329	0.382337	0.0748378	0.989924	-0.179775	0.699728	-0.215267	0.948571	0.626477	0.0218104
menD	0.129428	0.870238	0.955691	0.0658142	-0.204137	0.704796	-0.801322	0.148067	-0.0335204	1	0.504921	0.0594757	-0.0358811	1	0.64005	0.00450759
menE	0.0847386	0.930615	1.2526	0.0266296	0.000989212	1	-0.550992	0.336198	-0.26762	0.950845	0.00351086	1	-0.248978	0.933183	1.28159	7.16e-07
menF	0.875242	0.168822	-0.0413578	0.975571	-0.156993	0.792329	-1.14223	0.0444188	-0.478522	0.891784	0.352046	0.322526	-0.379746	0.89363	-0.42552	0.0515017
menH	0.0139739	0.997238	1.42526	0.00678504	-0.317683	0.52615	-0.691296	0.228238	-0.131239	0.979157	0.316098	0.539687	-0.0639982	0.998151	1.37306	7.77e-08
menI	-1.0556	0.126197	0.861047	0.115124	0.548996	0.552395	0.740194	0.304785	1.09643	0.653591	-0.0848333	0.874384	-0.478601	0.823763	0.848392	0.0370526
mepA	-0.693234	0.247679	1.22091	0.0208164	0.122616	0.828009	1.33331	0.015938	0.484852	0.93012	-0.650563	0.0242915	-0.885951	0.578783	0.0242947	0.956875
mepH	0.663965	0.406932	-0.310475	0.596109	-0.493691	0.22051	-0.83796	0.268167	0.0171262	1	-1.69019	4.43003e-11	-0.0164648	1	-0.370434	0.475693
mepM	-0.843948	0.187422	0.859302	0.277692	-0.937355	0.0602203	1.00695	0.127027	0.775561	0.890424	-0.900117	0.000270458	0.894574	0.70723	-0.583819	0.0442042
mepS	-0.336449	0.831029	3.07029	7.68811e-07	-0.72222	0.22921	-0.505768	0.603886	0.474572	0.946209	-2.73356	5.57878e-12	0.23708	0.975563	-1.23246	0.0055115
metA	-0.320052	0.753848	2.11083	0.0696575	-1.14611	0.23359	2.12	0.000694608	0.136182	0.987845	-2.96025	3.14027e-07	-0.0209028	1	-0.221392	0.492666
metB	-0.631026	0.442223	2.17626	0.0101384	-1.2418	0.361349	0.58442	0.346993	1.24404	0.603444	-2.20268	1.51866e-05	0.188563	0.947924	0.257303	0.438341
metC	-0.340584	0.664209	1.67318	0.0367017	-0.110635	0.90423	-0.249608	0.755748	-0.292006	0.948695	-1.00142	0.0367002	-0.603599	0.784408	-0.134026	0.645284
metE	-1.74841	0.313677	6.19042	1.11519e-08	-0.707877	0.0788814	-1.02602	0.0608352	0.455242	0.905063	-4.0355	4.49158e-08	-0.722931	0.740056	-0.630504	0.0113908
metF	-0.0429715	0.988974	3.98634	9.56899e-05	-1.54099	0.272587	-0.437482	0.460474	1.09723	0.84679	-3.83258	5.53471e-10	-1.54384	0.627048	-1.7778	7.23e-08
metG	-0.645902	0.266736	0.285812	0.775031	0.602442	0.269303	1.67067	0.0455455	0.340194	0.948695	0.287839	0.306151	0.227023	0.959762	1.08683	1.44e-05
metH	-0.510924	0.500586	1.85789	0.0190788	1.25949	0.00803488	1.49837	0.0525158	1.24721	0.44392	-0.464993	0.054791	0.191127	0.984301	-0.705367	0.00479636
metI	-0.466904	0.506188	2.10566	0.0046292	-0.870621	0.415123	1.01148	0.0996575	1.42872	0.517254	-0.94868	0.0553517	0.252313	0.933183	-0.683547	0.0232779
metJ	0.304999	0.805707	1.02522	0.0829524	-0.173069	0.879238	-0.602972	0.358045	-0.123641	0.979157	-0.782802	0.0992498	-1.08138	0.60389	0.117636	0.683583
metK	-0.832985	0.386443	0.964145	0.4317	-1.12375	0.23359	-0.313814	0.687668	0.401862	0.932164	-1.58116	0.0212367	0.156988	0.965702	-1.02363	0.000946586
metL	-0.544576	0.484461	1.75338	0.0254974	-1.11936	0.277678	-0.0447578	0.973771	1.21783	0.566783	-0.249206	0.496367	-0.637223	0.698495	0.837143	0.000470326
metN	-0.671343	0.439698	1.69048	0.0703451	-1.27141	0.300967	0.210047	0.776931	1.33129	0.559257	-0.842354	0.216775	-0.0323705	1	-0.500308	0.150765
metQ	-0.460623	0.501803	2.49968	0.000804271	0.0329936	0.981522	0.865783	0.195639	0.986664	0.623028	-1.15254	0.00156677	0.0242684	1	-0.815334	0.000424132
metR	-0.575314	0.608382	1.68533	0.0925328	-1.12313	0.49046	0.635288	0.306556	1.61938	0.653591	-2.48227	0.000301157	-1.07034	0.611697	-2.64106	4.92e-10
mfd	0.258114	0.777341	-1.70179	0.0317914	1.04665	0.0526084	0.378394	0.671944	-0.420043	0.948695	0.233536	0.479809	0.335734	0.893827	0.465946	0.112017
mglA	-0.657421	0.583903	1.52336	0.0286554	0.0213341	0.99503	2.43786	0.00244721	2.21092	0.513823	-2.76348	2.27515e-08	-0.160127	0.987964	-2.21056	2.15e-10
mglB	-0.137493	0.951226	1.7748	0.0184146	0.0291178	0.989526	-1.22659	0.265332	2.02124	0.472021	-3.16396	2.70643e-07	-0.127463	0.998151	-1.49567	3.28e-08
mglC	-0.797011	0.480649	0.571434	0.260351	0.422222	0.726376	1.27355	0.149632	1.91512	0.589976	-1.39126	0.00521626	0.050181	1	-1.06041	0.12071
mgrB	-0.0547129	0.980813	-1.39268	0.12478	0.489326	0.688353	0.13249	0.910833	-0.244232	0.969704	-1.35179	0.000655263	0.820825	0.6414	-0.936483	0.0991047
mgsA	0.399212	0.489876	0.657013	0.333972	1.52562	0.00109639	-0.243209	0.774481	0.673027	0.762114	0.119609	0.677667	-0.187901	0.962631	0.409111	0.0867163
mgtA	0.4933	0.605693	-2.48276	0.0881593	1.95863	0.107198	-0.151141	0.93872	1.39063	0.772519	-0.167994	0.598439	0.630157	0.918773	-3.39542	4.79e-05
mgtL	2.32247	0.265392	-2.96616	0.0610842	1.65362	0.181167	1.80484	0.493025	0	1	0	1	0.439748	0.960045	-0.41437	0.798913
mgtS	0.384464	0.745787	-3.77642	0.00960336	-0.313948	0.805896	-3.64216	0.00126439	-0.0349645	1	-3.48242	0.000194767	0.168028	0.995539	-3.78696	1.68e-07
mhpA	-0.302522	0.699271	-0.223652	0.746285	-0.252425	0.644974	-0.0722756	0.946622	-0.05085	0.996668	0.14273	0.818035	0.141355	0.978236	-1.57575	0.000541912
mhpB	-0.491196	0.517963	-0.33506	0.665719	-0.280932	0.671542	0.467085	0.562132	0.459357	0.889871	0.0756643	0.92549	0.863528	0.667111	-1.35954	0.0145553
mhpC	-0.0616016	0.962519	0.198525	0.766737	0.462018	0.279512	0.476847	0.471475	0.038321	0.999153	-0.0434095	0.945826	0.250736	0.957921	-0.9715	0.0126762
mhpD	-0.00821738	1	-0.664837	0.190559	0.343468	0.472938	-0.0759354	0.936822	-0.0462452	0.998108	0.413234	0.33759	0.0233372	1	0.130323	0.814651
mhpE	-0.0353016	0.980813	-0.382062	0.449297	0.545268	0.211805	0.0800683	0.92772	0.759674	0.825579	0.341924	0.317426	0.286996	0.933183	-0.486433	0.272208
mhpF	-0.0482389	0.972267	-0.587572	0.257653	0.492294	0.22921	-0.504726	0.497364	0.579785	0.85359	0.687104	0.0321239	0.140876	0.986101	-0.140205	0.811496
mhpR	-0.316402	0.703252	-1.67306	0.272576	2.03368	0.0137957	-0.656496	0.385051	1.64442	0.253393	-0.454784	0.425146	-0.215498	0.987342	-2.52971	4.71e-09
mhpT	-0.0847996	0.938279	-0.539274	0.40067	-0.483072	0.378816	0.807413	0.182108	-0.670365	0.769353	-0.47118	0.15366	0.0515005	0.999835	-0.355516	0.367534
miaA	0.414311	0.628054	-1.61323	0.0568137	-0.344736	0.685463	-1.04239	0.209676	0.894845	0.84679	-0.475047	0.173895	0.705591	0.797231	-0.896247	0.0019095
miaB	-0.306603	0.68023	0.378421	0.658244	-0.227739	0.697029	0.179326	0.863183	0.171548	0.969735	0.152254	0.644916	0.65758	0.757285	0.155909	0.63382
minC	-0.229883	0.757085	0.551859	0.374051	0.952394	0.0119713	1.37248	0.0114044	0.490855	0.890424	-1.4186	5.35422e-11	-0.0269966	1	-1.12703	2.39e-06
minD	-0.102425	0.933558	1.60653	0.00606505	1.38641	0.00204631	1.57916	0.00407872	1.2172	0.477036	-1.38296	3.94077e-10	-0.416965	0.935556	-0.959022	9.35e-05
minE	0.04508	0.979806	1.934	0.000265472	1.16835	0.00368016	1.65169	0.00126439	1.16193	0.439505	-1.82392	5.57878e-12	-0.407158	0.941274	-0.809272	0.000755633
mioC	-0.990172	0.140786	-0.0249446	0.991395	-0.310548	0.466827	0.281426	0.71122	-0.420208	0.91755	-0.315492	0.226231	0.177186	0.970547	0.0867335	0.782034
mipA	-0.216204	0.754253	0.992081	0.0944091	-0.469126	0.261031	0.488999	0.508509	0.483629	0.903594	-1.63977	4.28818e-13	0.0934423	0.991587	-0.344392	0.139218
mlaA	0.697745	0.243787	0.266909	0.684049	0.450983	0.310045	-1.19313	0.149382	0.180574	0.977309	-1.25121	9.415e-07	-0.25466	0.933183	-1.74261	8.02e-17
mlaB	-0.17926	0.833107	-0.148315	0.850169	0.22214	0.655042	-0.205496	0.808107	0.55088	0.871583	-0.358929	0.243213	0.30015	0.93676	-0.944711	4.87e-05
mlaC	-0.0275647	0.993899	-0.37438	0.645849	0.312569	0.56765	-0.212742	0.826087	0.826709	0.759236	0.0462413	0.908778	0.266698	0.949381	-1.01459	0.000269196
mlaD	-0.134966	0.891757	-0.0996045	0.930445	0.184049	0.762424	0.00198369	1	0.878452	0.653591	0.0762149	0.850375	0.743523	0.768613	-0.673227	0.00676006
mlaE	-0.121097	0.907987	-0.132532	0.920615	-0.101289	0.886023	0.0681855	0.9577	0.829928	0.721813	-0.273338	0.300991	0.777582	0.739587	-1.29931	2.07e-10
mlaF	0.174636	0.855196	-0.119575	0.931595	0.0113042	0.996632	-0.309194	0.786594	0.563637	0.885058	-0.288268	0.248154	0.808816	0.754661	-1.37218	9.62e-10
mlc	0.388919	0.649826	2.0826	0.072765	0.157321	0.86968	0.525394	0.376031	0.20572	0.979157	-0.292998	0.590381	0.528088	0.793708	0.516026	0.0378596
mliC	-0.902543	0.542369	-0.140012	0.879187	-0.176285	0.730611	-0.600112	0.263314	-0.231795	0.962055	0.813362	0.00171408	-0.592211	0.790191	-0.0854092	0.79304
mlrA	0.668837	0.335061	-0.116377	0.891768	-0.0243612	0.979128	-1.149	0.0775454	-0.83928	0.83743	-0.525226	0.0755183	-0.608456	0.819273	-1.66638	2.74e-09
mltA	-0.402921	0.480649	1.02268	0.0808489	-0.878837	0.0333976	-0.303388	0.771192	0.3639	0.948695	-0.494445	0.0822342	0.494981	0.834571	0.218747	0.495541
mltB	-0.00738708	1	0.391574	0.564511	-0.0216636	0.969541	0.181533	0.799646	-0.502151	0.891784	-0.0272412	0.947927	0.176999	0.955482	0.711872	0.0198102
mltC	-0.918226	0.177775	0.90201	0.0685567	-0.394861	0.324483	0.0658172	0.937255	-0.411476	0.930887	-0.579543	0.0973702	-0.204146	0.947493	-0.152466	0.659895
mltD	-0.140169	0.907987	2.69707	0.0342222	1.03803	0.203171	1.85943	0.00961358	0.924254	0.843782	-3.21919	3.34128e-22	0.358132	0.933183	-2.55165	1.15e-13
mltF	-0.347568	0.697869	-0.592351	0.405291	-1.98426	3.06015e-05	-1.22365	0.181991	-0.504581	0.83743	-0.643256	0.0323896	0.164896	0.977442	-0.459918	0.0842352
mltG	-0.432197	0.454905	0.284875	0.661149	-0.345266	0.456184	0.942134	0.127027	0.235273	0.950845	-0.436285	0.0869863	0.469223	0.797231	-0.186507	0.490208
mmuM	0.043253	0.97377	2.06853	0.00113931	0.441952	0.522279	0.977366	0.166108	1.22268	0.392154	-0.613001	0.0171565	0.0608999	0.999835	-1.05624	0.00136964
mmuP	0.46148	0.453268	1.05069	0.3066	-1.45972	0.196938	0.204305	0.774879	0.76635	0.825105	-0.276222	0.634446	-0.220955	0.947924	-0.450138	0.287128
mnaT	-0.119872	0.898957	-0.189513	0.877445	-0.0488327	0.943306	0.944743	0.174385	-0.260174	0.948695	0.639184	0.014474	-0.134537	0.966	0.28424	0.281
mngA	-0.103568	0.928377	-0.440015	0.463452	-2.1985	4.64529e-05	1.14463	0.0276754	0.448651	0.867556	0.933807	0.0112469	-0.380376	0.933183	-0.0946751	0.866243
mngB	0.00916639	1	-0.662385	0.212033	-0.920604	0.0263474	-0.0448285	0.963537	0.125528	0.974604	1.29829	9.97978e-09	-0.862878	0.715138	1.18047	3.12e-07
mngR	-0.137504	0.873355	0.0741085	0.918318	-0.759516	0.101825	0.515776	0.439465	0.509111	0.842674	-0.422275	0.169551	0.922352	0.707371	-1.7332	7.91e-10
mnmA	-0.934119	0.103903	0.11487	0.92251	-0.426924	0.411147	1.24766	0.0464379	-0.043367	1	0.499819	0.135347	0.68643	0.703101	0.465438	0.137263
mnmC	-0.486463	0.32209	-0.262893	0.665414	-0.334335	0.447375	0.0181947	0.988756	0.166753	0.975542	0.254727	0.552542	-0.43617	0.834571	0.58214	0.00759204
mnmE	-0.226547	0.711788	0.0627462	0.939137	0.077997	0.881859	-0.0510455	0.957854	-0.303706	0.946645	0.536643	0.0365228	0.251264	0.933183	1.57656	2.8e-14
mnmG	-0.875096	0.123059	0.497842	0.579912	-1.05424	0.0210788	0.0401401	0.976661	-0.414978	0.933173	0.100186	0.757183	0.326364	0.933183	0.651819	0.0443144
mntH	1.0022	0.436013	-2.56092	0.0323171	1.13846	0.0479869	0.339676	0.814218	-0.194732	0.988815	0.756826	0.0570371	-0.811496	0.754661	-0.820008	0.113955
mntP	-0.414926	0.709438	0.140088	0.890445	-2.01481	5.86055e-05	0.389397	0.74874	-0.619403	0.800371	-1.55288	3.37521e-06	1.04819	0.744702	-0.235823	0.761672
mntR	0.369787	0.584691	-0.876299	0.302804	0.321781	0.458468	0.398637	0.562234	0.0711469	0.993248	0.264456	0.322409	0.274913	0.913377	0.151443	0.637175
mntS	0.51199	0.500315	-4.10737	3.36e-07	0.408311	0.406656	-2.32741	0.000567915	0.973377	0.84679	2.07386	4.947e-06	0.168302	0.960045	-0.0712794	0.874306
moaA	-0.932419	0.163124	0.0164214	0.994458	-0.771676	0.0797355	0.333876	0.648402	-0.16914	0.969735	-0.155756	0.819223	0.341913	0.888068	0.285766	0.351863
moaB	-1.27734	0.0151817	-0.349197	0.739836	-0.483218	0.253154	0.337771	0.654483	0.203727	0.969704	-0.175303	0.786159	0.221705	0.960045	0.839262	0.000224925
moaC	-1.32012	0.0116048	-0.30771	0.747595	-0.233306	0.637466	0.265198	0.715916	0.19916	0.969704	-0.113365	0.875133	0.0512149	1	0.518525	0.0235869
moaD	-1.48114	0.0253254	-0.565852	0.440264	-0.291227	0.456359	0.321511	0.673279	0.360479	0.933173	-0.29848	0.64757	-0.0591234	1	0.575985	0.0273282
moaE	-1.618	0.00551208	-0.468483	0.578489	-0.222622	0.652115	0.55124	0.471425	0.31749	0.949028	-0.173795	0.784065	0.00534182	1	0.542062	0.0339415
mobA	-0.0686307	0.950399	-0.614349	0.254587	-0.929124	0.0251681	1.42807	0.0159089	0.235355	0.950845	0.529494	0.0390265	0.201729	0.949381	-0.146768	0.67459
mobB	0.452676	0.550224	-0.402909	0.45222	-0.636013	0.109198	1.12481	0.0258829	0.439822	0.90423	0.190513	0.583226	0.247796	0.933183	-0.0587782	0.852929
mocA	1.26263	0.0104384	1.73579	0.141827	2.31523	8.59305e-05	0.878025	0.158668	-0.196554	0.974604	-0.579458	0.110815	-0.428796	0.834571	-1.29009	0.191032
modA	-0.0391331	0.980813	0.847131	0.171068	-0.765123	0.123789	0.864402	0.0896524	1.5724	0.512328	3.38484	8.40161e-10	0.368502	0.869498	3.75212	6.07e-33
modB	-0.296849	0.710202	0.584434	0.25634	-1.00349	0.0428051	1.09895	0.0252425	1.08342	0.657814	2.30743	4.70552e-05	0.23693	0.933751	2.36319	1.85e-20
modC	-0.10568	0.921415	0.699223	0.215163	-1.37645	0.00779367	0.0967559	0.924668	0.708552	0.820355	1.87311	0.000889968	0.06058	0.998151	2.03796	5.37e-17
modE	-0.185831	0.79119	-0.110869	0.879036	-0.796111	0.101015	0.712133	0.194649	-0.108086	0.987845	0.0936601	0.757183	0.157192	0.965446	-0.511564	0.0272628
modF	-0.798853	0.162321	0.361227	0.69551	-0.734102	0.419542	0.868193	0.118165	0.431685	0.903594	0.398436	0.111468	0.344345	0.881839	-0.0952793	0.778299
moeA	-0.559842	0.307305	0.107107	0.904165	1.30989	0.0011739	1.2293	0.10404	0.479043	0.885394	0.0722284	0.804973	0.448616	0.862243	-0.543363	0.0344844
moeB	-0.569822	0.275529	0.41923	0.495672	1.07853	0.011188	1.40068	0.099837	0.187929	0.969603	-0.112578	0.72985	0.697904	0.70395	-0.348712	0.17358
mog	-0.358117	0.579475	-0.121926	0.890445	0.0316028	0.952773	0.431794	0.5848	0.350711	0.91649	0.242946	0.422773	0.682976	0.715138	-0.353747	0.192994
mokB	1.79277	0.000470526	1.1789	0.0652215	0.872065	0.107198	-2.62609	0.0123463	2.35386	0.0410417	0.537446	0.181809	-0.441818	0.933183	0.686093	0.101274
mokC	-0.0353477	0.984604	0.00153378	1	0.219622	0.689789	-1.22657	0.0569733	0.663434	0.825181	0.578093	0.028138	0.340205	0.913345	-0.0733528	0.851784
motA	0.223326	0.873355	-0.329942	0.604787	-2.5109	1.35786e-08	-0.970199	0.211322	0.196619	0.969704	0.930495	0.0369542	0.433275	0.904329	0.517249	0.304484
motB	-0.272485	0.768349	0.0406106	0.97109	-1.94108	6.89621e-06	-0.632773	0.414764	-0.0872621	0.988815	0.0224051	0.973024	0.3873	0.886833	0.859805	0.0159956
mpaA	0.186281	0.794626	-0.659663	0.27989	0.34171	0.448697	0.15307	0.853418	-0.267855	0.966025	0.470647	0.0555943	0.0247775	1	-0.408178	0.144532
mpl	-0.430884	0.489876	0.101294	0.929904	0.139395	0.803543	0.00277059	1	0.502842	0.903594	0.925223	4.33174e-05	0.421705	0.862243	1.39973	5.12e-10
mppA	0.336567	0.594608	0.316389	0.712322	0.702461	0.118192	0.817394	0.188756	0.386843	0.918558	-1.29624	2.25647e-08	-0.586971	0.744702	-1.69522	1.11e-08
mprA	-1.75555	0.0093519	-2.47589	0.00307885	-2.14569	3.38148e-06	-2.06574	0.000134259	-0.406871	0.907752	1.0732	4.77941e-06	-1.09962	0.706761	1.81813	2.36e-15
mqo	-0.47775	0.341076	0.162809	0.92709	-1.67444	0.00150542	-1.07096	0.0612779	-0.601791	0.836301	0.627409	0.0798803	-0.0799438	0.998151	1.27775	5.12e-08
mqsA	0.49498	0.579177	-1.9364	0.00671769	-0.340953	0.718141	-0.103079	0.945358	0.305621	0.969704	0.0850726	0.801718	-0.70777	0.861535	-1.70373	0.000141337
mqsR	0.632504	0.429327	-2.15696	0.00183642	-0.305465	0.737905	-0.265075	0.843606	0.284967	0.969704	-0.542951	0.108889	-0.44783	0.932684	-1.07568	0.0889714
mraY	-0.942544	0.248149	2.55293	0.000698744	0.176406	0.748697	1.94503	8.09572e-05	0.994741	0.728071	-0.134268	0.731026	-0.00405075	1	0.957692	1.98e-05
mraZ	-0.872584	0.232139	0.0909453	0.921584	0.27038	0.579651	-0.0727873	0.936592	0.653907	0.79369	-0.403689	0.078826	0.577562	0.842724	0.550564	0.021285
mrcA	-1.05088	0.0400186	1.55786	0.0202933	-1.23798	0.00589487	0.321602	0.715916	-0.449169	0.916204	-0.85364	0.000411486	-0.151695	0.97296	0.00544082	0.995027
mrcB	-0.698153	0.360402	0.508809	0.466458	-0.366417	0.44751	-1.25965	0.174078	0.152673	0.971933	0.157821	0.575637	-1.48621	0.375551	0.70405	0.00345456
mrdA	-0.921502	0.116135	0.452558	0.488982	-1.35839	0.0060698	0.652638	0.365617	-0.500529	0.915892	-0.619152	0.0247182	0.958736	0.50507	-0.0837128	0.80893
mrdB	-0.478506	0.417204	0.492798	0.390686	-0.737274	0.162032	0.0532291	0.953419	-0.476862	0.898867	-0.509879	0.189401	0.476217	0.805644	0.258349	0.422482
mreB	-0.708315	0.412522	0.346704	0.682697	-0.479171	0.360532	-0.500211	0.610509	0.169893	0.974604	-0.124959	0.713214	0.385471	0.909251	0.390162	0.157451
mreC	-1.21239	0.100126	1.09817	0.0504088	-0.932428	0.0444724	0.024141	0.984429	-0.537881	0.907752	-0.632409	0.0238219	-0.0437242	1	0.53062	0.0401281
mreD	0.7502	0.163657	-0.487008	0.427789	-0.567883	0.23359	-0.37638	0.577669	-0.124209	0.988815	-0.365397	0.177767	-0.423711	0.837238	0.889675	0.000290265
mrp	-0.162457	0.832583	0.292325	0.717488	0.948432	0.0444149	0.651331	0.402849	-0.0466003	0.999153	0.00670549	0.995578	0.329755	0.933183	-0.3442	0.226721
mrr	-0.00106628	1	-0.774618	0.150801	-0.242434	0.541737	-0.706764	0.210438	0.28626	0.946282	0.33783	0.263302	0.219508	0.941482	0.314152	0.237486
msbA	-0.634429	0.282646	0.815863	0.337692	-0.28033	0.619318	1.59896	0.0068836	0.214003	0.969704	-0.568627	0.0420978	0.961612	0.624962	-1.16181	1.18e-05
mscK	-0.917029	0.173605	0.324728	0.728569	-0.197889	0.718335	-0.0421777	0.974661	0.243214	0.966025	-0.242102	0.428899	0.518887	0.797231	-0.577453	0.0133488
mscL	1.1949	0.12765	-1.05343	0.0833226	0.496834	0.395064	-2.22194	0.00381117	0.702554	0.901745	0.082326	0.801718	-0.201874	0.95753	-0.0410293	0.933475
mscM	-0.807133	0.170032	0.736603	0.192945	-0.209989	0.668903	-0.170103	0.843119	0.0136571	1	-0.541697	0.0226089	1.00272	0.557148	-0.6931	0.00442365
mscS	0.706263	0.472503	0.333103	0.701081	-0.457916	0.447266	-1.52934	0.101813	-0.433512	0.940836	-0.158227	0.771237	-0.14797	0.967902	-1.14605	5.73e-05
msrA	0.342032	0.617004	0.501967	0.39345	1.60023	8.27582e-05	0.674565	0.312567	0.194311	0.969735	-0.846787	0.00191749	-0.322045	0.913603	-1.19659	1.5e-05
msrB	0.0603121	0.956068	-0.354889	0.835204	1.35574	0.0394194	0.227156	0.792888	1.34659	0.380096	-0.679135	0.0165266	0.0538668	1	-0.691866	0.0051727
msrC	0.147754	0.829862	-0.279323	0.682148	-0.224533	0.682598	-1.00579	0.125371	-0.629777	0.830583	-0.984875	1.94283e-05	0.0952801	0.995539	-0.407939	0.184546
msrP	0.906671	0.137206	-1.36059	0.0282648	1.03211	0.0162884	-1.20923	0.0466783	0.0413465	1	0.478819	0.129992	-0.912547	0.641375	-0.44105	0.0572425
msrQ	0.694082	0.248587	-1.66295	0.014332	-0.274357	0.583568	-2.09853	0.000734751	-0.576235	0.903787	0.220458	0.471145	-1.295	0.532375	-0.302984	0.341311
msyB	1.40914	0.0709552	-0.5015	0.489828	0.8115	0.100836	-1.13429	0.0567809	0.232106	0.973214	-0.549829	0.0812403	0.10606	0.988681	0.927179	4.86e-05
mtfA	-0.265211	0.792246	2.80558	0.00211376	1.88153	0.00024672	1.61329	0.0615714	1.58302	0.516646	-1.07373	0.000843644	-0.270322	0.959762	-1.27084	7.76e-08
mtgA	0.678252	0.384826	0.346204	0.57437	-0.629187	0.125702	-1.74339	0.00645357	-0.382313	0.928624	0.660948	0.00884497	-0.143705	0.984301	0.179853	0.524134
mtlA	-0.214046	0.854871	1.94344	0.0601228	1.09933	0.0589716	-1.59537	0.0626805	0.652584	0.877365	1.43	3.76903e-09	-0.0920518	0.995539	0.96884	0.00315571
mtlD	-0.240731	0.821166	1.0206	0.258797	0.763241	0.0848651	-1.24834	0.0371671	0.543902	0.907752	1.75098	3.0911e-15	-0.448477	0.849869	1.59665	9.82e-08
mtlR	0.261121	0.734065	0.0283552	0.988946	-0.198822	0.757017	-1.08859	0.0475124	-0.225379	0.975216	0.0285336	0.957097	-0.515819	0.870926	-0.330164	0.181453
mtn	-0.108878	0.903222	0.298423	0.69551	0.803452	0.0506242	0.913235	0.168344	0.646762	0.787255	-0.285634	0.250879	0.29705	0.913603	-0.628533	0.00712406
mtr	-1.24336	0.0863686	-1.9566	0.0984761	1.37432	0.0690871	-0.0120191	0.994701	1.01243	0.902372	-2.50604	3.30278e-13	0.88549	0.851788	-2.40881	4.3e-05
mug	0.800582	0.160469	-0.567234	0.355341	-0.320068	0.454628	-2.05658	0.0146886	0.56296	0.858961	-0.0760775	0.835405	-0.460056	0.805644	-0.740647	0.0212351
mukB	-0.766034	0.297283	2.24014	0.0053626	0.446041	0.441241	0.871201	0.286968	0.755831	0.851769	-0.316907	0.405241	-0.152847	0.989549	0.405749	0.164302
mukE	-0.845243	0.172862	1.68005	0.00449529	0.554447	0.196029	1.38095	0.0200109	0.755571	0.85359	-0.251075	0.552917	0.241444	0.955435	0.700006	0.00377311
mukF	-0.611463	0.350898	1.14359	0.0568137	0.488122	0.264533	1.038	0.087018	0.66248	0.868187	-0.370141	0.167152	0.423099	0.89363	0.127941	0.655844
murA	-0.489161	0.452845	1.07974	0.107918	-0.0663944	0.916696	0.270958	0.755486	-0.0641408	0.995321	0.191156	0.491998	0.106922	0.988681	1.0818	9.81e-07
murB	-0.268779	0.639152	0.00252536	1	-0.33696	0.471368	0.092569	0.917304	-0.186631	0.969704	0.487588	0.0393897	0.428681	0.834571	0.280506	0.239977
murC	-0.776114	0.354228	2.12604	0.00394796	-0.146424	0.848603	1.54756	0.00645357	0.97125	0.740905	0.53817	0.0362971	-0.0694373	1	1.85343	3.99e-11
murD	-0.810051	0.337669	2.46326	0.00164293	-0.0156335	0.987948	2.03515	5.03176e-05	1.2282	0.610414	0.224415	0.46996	-0.116791	0.998151	1.50417	2.42e-09
murE	-1.01003	0.246049	2.13199	0.00211376	0.376834	0.411464	1.49108	0.0035623	1.46952	0.512328	0.171279	0.568069	0.290253	0.962631	1.15516	0.000124033
murF	-1.06244	0.210379	2.36999	0.000820019	0.165752	0.753861	2.2083	2.47592e-05	1.62308	0.512328	0.278849	0.315825	0.127144	0.998151	1.50348	4.75e-07
murG	-0.674339	0.415466	1.86667	0.0100467	-0.184689	0.78554	0.312747	0.740997	0.822016	0.770318	0.283252	0.230541	0.162994	0.988681	1.89623	2.67e-12
murI	-0.64711	0.173605	-0.356764	0.590651	0.833685	0.0390921	0.0515077	0.973003	-0.0412933	0.999153	1.19845	4.19545e-07	0.22715	0.947493	0.332933	0.195669
murJ	-0.518512	0.36399	0.700756	0.213989	-1.03788	0.0108975	0.431477	0.489763	-0.683155	0.793958	-0.729988	0.00420899	0.562841	0.715138	-1.07756	5.61e-06
murP	-0.109742	0.938743	2.03194	0.00357425	-0.926104	0.0121987	0.791648	0.139526	0.251272	0.948695	0.0312183	0.936272	-0.0896086	0.991848	-0.260392	0.340123
murQ	-0.0817335	0.958732	2.59628	0.00401125	-0.675495	0.0724262	0.708191	0.20428	0.495106	0.84679	-0.128807	0.682002	0.11834	0.987981	0.389708	0.15961
murR	-0.561984	0.617049	1.29742	0.119515	-0.620225	0.274984	0.787481	0.242391	1.05956	0.594816	-0.520664	0.12243	0.265661	0.941274	0.0521238	0.904522
mutH	-0.277152	0.671887	-0.442034	0.480737	0.480969	0.299024	0.254599	0.73348	-0.182634	0.969603	-0.011764	0.984264	0.223819	0.938022	-0.360186	0.169792
mutL	-0.76592	0.24778	0.345111	0.617036	-0.407501	0.456184	0.552696	0.401426	0.944632	0.844042	0.103359	0.736647	0.73819	0.7587	-0.474913	0.076155
mutM	0.801963	0.317625	-1.79078	0.0543758	-0.571659	0.50938	0.356896	0.707425	-0.793427	0.858961	0.568376	0.214174	0.855742	0.649973	0.97727	0.000162585
mutS	-0.860486	0.146172	1.26901	0.028878	0.857881	0.0434116	1.19198	0.0566275	1.16998	0.625827	-1.04408	1.7e-05	0.264537	0.949667	-0.501241	0.081363
mutT	-0.865017	0.247161	0.717562	0.229632	0.0293719	0.983255	0.598709	0.397677	0.515998	0.841143	-0.469394	0.124261	0.170853	0.975563	0.745091	0.102179
mutY	-0.558467	0.470899	0.616368	0.299145	0.079322	0.87871	0.190922	0.810631	-0.283078	0.948529	-0.50328	0.0594257	-0.377381	0.867598	0.0796056	0.781617
mzrA	-1.45524	0.036281	-1.43266	0.0218959	0.21451	0.760966	-0.732049	0.312212	-0.5252	0.943043	0.526527	0.105474	1.59586	0.191574	-1.08136	0.00665798
nac	7.0798	9.39077e-09	-1.20616	0.014133	1.11679	0.516498	-0.688508	0.367509	1.09112	0.759236	-0.0952701	0.811021	1.72582	0.60389	-0.296013	0.471931
nadA	-1.45502	0.246793	-2.71346	0.0782072	-0.176609	0.886023	0.352913	0.727285	-1.16023	0.512328	-0.233988	0.613543	-0.983796	0.526463	-0.488187	0.160569
nadB	-1.22205	0.303872	-2.60507	0.117384	-0.369022	0.778438	0.789307	0.523464	-1.544	0.277357	1.03169	0.000199326	-0.449936	0.865392	0.235127	0.648268
nadC	-0.357677	0.608382	-0.0863133	0.929904	0.371166	0.406656	0.118848	0.936253	0.1362	0.974604	0.36787	0.134628	0.848132	0.631582	0.457525	0.0494752
nadD	0.19393	0.760965	-0.362496	0.570998	-0.292721	0.555066	-0.147917	0.85017	-0.940491	0.582054	-0.259083	0.329298	0.271135	0.909251	0.0429516	0.887648
nadE	0.357569	0.576179	1.0536	0.0859205	1.34364	0.00203438	0.777472	0.290074	0.24006	0.962055	-0.743817	0.00151108	0.0425897	1	-1.27764	1.82e-07
nadK	-0.0525679	0.955077	-0.482939	0.439998	0.449413	0.307947	0.521042	0.471475	-0.484436	0.884174	0.201259	0.470875	0.333542	0.883741	-0.421153	0.0625432
nadR	0.686347	0.270185	-0.725781	0.303776	1.07512	0.0229445	-0.479485	0.516108	0.269188	0.963337	-0.105974	0.706915	-0.527075	0.784408	-0.0996854	0.787599
nagA	0.506555	0.39935	-0.417117	0.514498	0.97371	0.0634102	-0.679596	0.313513	0.228402	0.965289	0.131825	0.693469	0.100977	0.992897	0.137971	0.631467
nagB	0.849878	0.106951	-0.13596	0.854262	1.24474	0.00172242	-0.247327	0.733635	0.392919	0.933173	-0.206248	0.47361	-0.144089	0.970547	-0.706046	0.0128555
nagC	0.377201	0.500157	0.512661	0.399075	1.11794	0.0202148	1.14313	0.122264	0.0696977	0.991772	-0.29561	0.207177	0.232435	0.947924	-0.192813	0.48139
nagE	1.54003	0.0154873	1.51832	0.0245501	0.739476	0.133435	-0.351539	0.71122	1.03251	0.609197	-0.245284	0.434137	-0.238513	0.960045	-0.683872	0.00618456
nagK	0.311671	0.63219	0.2077	0.781133	0.716247	0.116881	0.095724	0.925917	0.46058	0.903594	-0.344435	0.297367	0.11186	0.991848	-0.543503	0.0332525
nagZ	-0.1108	0.886866	-0.350353	0.591164	0.469977	0.353604	-0.409252	0.578163	0.170029	0.969704	0.432126	0.0613992	0.11157	0.9858	1.27783	9.12e-09
nanA	0.554476	0.329246	0.470107	0.590651	-0.397794	0.479743	-1.49431	0.0481563	-0.0888311	0.988815	-1.86008	7.47798e-14	1.90027	0.460709	-2.55005	7.48e-10
nanC	0.190748	0.9307	-1.08102	0.14617	-0.860764	0.130773	0.280511	0.838524	0.19261	0.979554	-2.21865	0.00884932	-1.91822	0.473756	0.0770155	0.944762
nanE	0.365132	0.544089	1.07853	0.117384	0.68668	0.179123	-0.493548	0.461045	0.0967456	0.988815	0.53716	0.076731	0.372894	0.913603	-0.957805	0.0117348
nanK	0.804085	0.142001	0.0469556	0.953966	0.610367	0.176883	-1.32744	0.0234353	-0.103897	0.988815	-0.0937679	0.805468	-0.027204	1	-0.603232	0.0608499
nanM	1.14445	0.213966	-2.1958	0.0109794	0.883244	0.144507	-0.871843	0.121157	0.275184	0.950767	-0.115918	0.847505	-0.709074	0.675142	-0.765332	0.152035
nanR	-0.288974	0.671887	0.094347	0.903904	0.993117	0.0370031	0.8593	0.264898	-0.313965	0.933173	-0.849445	0.000532767	0.0319034	1	-1.48247	1.22e-12
nanS	0.0935755	0.962295	-1.48826	0.0526909	-0.720603	0.185768	-0.125505	0.924808	-0.541799	0.83243	0.914137	0.00593635	-0.830156	0.768613	0.412908	0.348769
nanT	0.745573	0.122807	0.485559	0.432457	-0.19749	0.745761	-1.5654	0.040061	0.0463077	0.999153	-0.34766	0.256617	0.926906	0.72817	-1.90246	4.36e-07
napA	-1.29364	0.360402	2.92193	0.0058421	-0.0778196	0.898973	-0.579278	0.354629	2.1313	0.147058	-0.49352	0.158569	-1.02887	0.623942	-0.355512	0.255122
napB	-1.16107	0.326606	2.69859	0.0212518	0.0720943	0.918332	-1.05369	0.141367	1.06337	0.472021	-1.419	0.000418806	-0.0939361	0.998151	-0.0982994	0.821112
napC	-0.355162	0.760965	2.09725	0.0513797	0.420975	0.289085	-2.49519	0.00898614	0.548881	0.841143	-0.00614195	1	0.296256	0.933183	1.15751	8.59e-06
napD	-0.874666	0.624796	4.99575	0.000951932	-0.392768	0.63109	-0.49804	0.645584	7.53109	0.0146731	-0.554131	0.218854	-1.23648	0.480632	0.107174	0.888609
napF	-0.713581	0.519685	3.07034	0.00351379	-0.44029	0.445885	0.155133	0.871173	3.14139	0.130077	-0.201304	0.607382	-1.52855	0.248455	0.262752	0.595825
napG	-1.54329	0.213149	2.94766	0.00307885	-0.0462911	0.958797	-1.11017	0.136193	1.79241	0.301386	-0.893585	0.00163907	-1.117	0.709412	-0.38661	0.35236
napH	-1.2427	0.359564	2.98728	0.00703984	-0.0458429	0.946546	-0.227211	0.798858	1.62458	0.305622	-1.04987	0.00108778	-0.372338	0.923141	-0.621775	0.0605974
narG	-0.978647	0.242025	1.94575	0.0719363	3.07499	0.00660012	-0.419866	0.547353	2.34919	0.331969	2.29526	2.07848e-21	-0.138446	0.985818	4.12986	1.94e-37
narH	-1.03605	0.163873	1.21933	0.164536	1.11686	0.0251681	-0.3275	0.66319	1.27566	0.415943	2.62785	1.64211e-11	0.113292	0.988681	3.83335	1.81e-22
narI	-0.716432	0.337654	0.584152	0.529068	0.185683	0.685796	0.070561	0.943633	0.668993	0.770318	1.987	2.85687e-08	0.420656	0.913603	2.89063	6.66e-20
narJ	-1.37036	0.0624869	1.00736	0.231257	0.307542	0.429472	-0.0574019	0.9577	1.00763	0.620794	2.50971	4.24731e-08	0.313544	0.935103	3.78695	8.53e-25
narK	-0.484704	0.636261	1.13508	0.32222	1.16406	0.262365	-0.77964	0.159582	3.0227	0.265714	2.1314	1.0165e-08	-0.832037	0.641375	3.21432	1.43e-14
narL	-0.522964	0.316977	0.943775	0.0822415	-0.0840218	0.864309	0.282672	0.668327	1.00349	0.63501	0.464997	0.0637421	0.328938	0.905826	0.161456	0.580285
narP	0.137786	0.851583	-1.74295	0.00148773	-0.718204	0.124287	-2.35319	0.0188231	1.14861	0.396594	-0.276617	0.389103	0.961917	0.64951	0.583039	0.0536181
narQ	0.0100944	0.998696	-0.342534	0.561043	-0.35847	0.400214	-0.131542	0.867285	-0.117396	0.985376	-0.371262	0.172711	-0.13306	0.9858	-0.661432	0.0348589
narU	0.812687	0.374615	-1.31153	0.158667	0.955978	0.165065	-0.234287	0.859497	-1.19003	0.706896	-1.57207	2.86869e-10	-0.920839	0.637602	-4.28704	1.54e-20
narV	0.655464	0.374624	0.00159735	1	1.15714	0.11517	0.598517	0.494403	-1.43554	0.551046	-2.28117	1.22202e-17	-1.38706	0.532375	-2.02766	2.75e-06
narW	0.578184	0.493976	-0.152822	0.845774	1.56631	0.0457245	0.903204	0.358045	-1.415	0.573792	-1.95968	1.2743e-14	-1.30691	0.592399	-2.21152	2.49e-07
narX	-0.0754189	0.932243	0.35857	0.535744	-0.82652	0.0322365	0.120447	0.884036	0.529964	0.858961	0.280377	0.385706	0.53806	0.744702	-0.0166346	0.96966
narY	0.628442	0.502914	-0.0172846	0.993798	1.64906	0.0321267	1.23771	0.245006	-1.18368	0.70556	-1.71128	5.22734e-15	-1.26692	0.601873	-2.52725	9.23e-11
narZ	0.621549	0.532282	-0.245965	0.799715	1.55073	0.0377371	0.46147	0.697921	-1.12465	0.653591	-1.58935	4.80334e-12	-1.06444	0.641375	-2.95082	7.5e-12
ndh	-0.578188	0.438159	0.10343	0.957442	0.499561	0.716059	-1.71061	0.124085	-0.631297	0.781025	-1.34811	5.59147e-05	-0.386149	0.89363	-0.62718	0.0128555
ndk	-0.800756	0.242019	0.471782	0.447034	-0.27866	0.705898	0.242989	0.762164	0.870283	0.71839	-1.56381	1.38289e-06	0.62031	0.834571	-0.412312	0.099757
nei	-0.564169	0.362665	0.310844	0.609677	-1.31334	0.000270518	-0.00529681	1	0.322175	0.938817	0.838507	0.000962347	-0.00230379	1	2.15185	4.02e-14
nemA	-1.06673	0.152084	-1.24209	0.0211673	-1.14175	0.00820984	-1.3534	0.06188	-1.72062	0.19014	0.795151	0.00387326	-2.02686	0.106051	0.109418	0.813509
nemR	-0.880151	0.193958	-2.53146	3.70572e-05	-2.13739	8.82596e-08	-1.71979	0.0534449	-2.24248	0.154235	1.91792	1.02686e-12	-1.872	0.28154	0.945654	0.00344032
nepI	0.668649	0.402186	0.681251	0.497108	-0.939669	0.141884	0.163308	0.854915	-1.08227	0.453132	0.0906145	0.793638	0.553731	0.834571	-0.08184	0.819166
nfeF	0.324777	0.629429	-0.337466	0.75598	-0.135456	0.879402	-0.0541876	0.960649	-0.0192661	1	1.1875	7.23713e-05	-0.14386	0.977311	0.985832	0.0322901
nfeR	0.651531	0.283277	-1.67032	0.0168347	-0.610723	0.476633	-1.63934	0.059423	0.921045	0.845985	2.36316	5.77339e-23	-2.7249	0.191574	0.167478	0.689835
nfi	0.21433	0.730385	0.446392	0.515699	0.36191	0.422305	1.04009	0.207296	-0.252281	0.950845	-0.658567	0.00930882	-0.260484	0.914717	-0.771206	0.00190306
nfo	0.0248898	0.990419	-0.450697	0.568304	1.15411	0.056939	-0.0681827	0.967237	0.562324	0.832692	0.369984	0.112457	0.204049	0.952188	0.161348	0.752341
nfrA	-0.543573	0.406624	0.241977	0.780002	-0.551586	0.362421	-0.518722	0.476811	0.958128	0.708779	0.631339	0.128594	-0.0671023	0.998151	0.71243	0.0036654
nfrB	0.110271	0.898957	-0.616587	0.357042	-1.57127	0.0107013	0.15641	0.904433	0.00587068	1	0.391818	0.122542	0.157636	0.967902	0.462485	0.0839588
nfsA	-0.196788	0.808801	-0.458997	0.470849	0.0324776	0.953139	-0.420592	0.494164	0.159209	0.973162	0.164137	0.578975	0.312848	0.933183	0.614291	0.00845866
nfsB	-0.220274	0.728798	0.790025	0.169117	-0.155832	0.742961	0.021185	0.984429	0.0821191	0.990892	0.181067	0.590719	-0.860187	0.641375	0.26069	0.355294
nfuA	0.232737	0.830986	-2.93394	0.000430377	1.05566	0.0878277	-0.46106	0.66399	0.179455	0.969735	0.874775	0.000604225	1.11848	0.63023	0.631291	0.0139058
nhaA	0.882423	0.242025	-1.49207	0.0871422	0.970698	0.10721	-0.581593	0.485195	0.770553	0.858961	0.801157	0.0046878	0.309558	0.948571	-0.476837	0.248583
nhaB	-0.0251735	0.991322	0.609601	0.315194	-1.05863	0.00802235	0.555086	0.390309	-0.0154327	1	-0.154968	0.651616	0.344102	0.878205	-0.695564	0.0085665
nhaR	0.910892	0.108926	-0.54948	0.522682	0.0451965	0.935546	-0.336181	0.66164	-0.0775222	0.993182	0.747273	0.00591471	-0.115745	0.988681	0.32181	0.252662
nhoA	0.419738	0.481035	-0.942631	0.0977106	0.500567	0.188081	-0.0685684	0.940127	-0.581581	0.916204	0.568848	0.0316795	-0.325789	0.871929	0.396551	0.145377
nikA	-1.12428	0.150037	0.949333	0.327244	-1.23357	0.000942192	-0.775806	0.270563	0.967962	0.770318	3.05738	3.57325e-18	0.0290581	1	4.51296	1.62e-55
nikB	-0.781155	0.457446	1.57692	0.124457	-1.17112	0.0309951	-0.650548	0.312946	0.577733	0.901359	2.77395	2.59064e-11	0.290426	0.945816	3.54975	3.76e-41
nikC	-0.456036	0.692419	1.91487	0.0420925	-1.56778	0.00279964	-0.501419	0.494403	-0.133631	0.981615	2.28374	6.76214e-06	0.120742	0.986287	3.39311	2.76e-14
nikD	0.288517	0.761014	1.68045	0.0607835	-0.510116	0.261178	-1.5867	0.0183	0.911683	0.770318	2.21008	0.000110622	0.689794	0.758172	3.61722	5.04e-17
nikE	0.348454	0.628054	1.1993	0.0897484	-0.380893	0.346926	-1.40752	0.00762127	-0.216647	0.950845	1.74942	0.00306471	0.199138	0.957082	3.05136	2.74e-18
nikR	-0.338129	0.670211	0.708975	0.25224	0.0529753	0.944577	-0.697778	0.336383	-0.827723	0.620794	0.456294	0.224293	-0.0338391	1	1.69249	3.25e-07
nimR	-0.204911	0.807221	-0.229014	0.700918	-0.633018	0.0991178	0.150088	0.860076	-0.92261	0.559021	0.773886	0.00164387	-0.968744	0.601563	-0.563546	0.0157742
nimT	0.187187	0.863967	-0.609843	0.231839	-1.75085	1.0342e-06	-0.746152	0.224705	-0.677813	0.767308	0.0789636	0.835697	-0.849533	0.735056	0.252676	0.388938
ninE	0.336725	0.945846	-2.69351	0.23638	-1.6944	0.303092	0.0950692	0.966376	-2.535	0.687671	-2.53645	0.214614	-0.493762	0.933183	0	1
nirB	-0.915638	0.242019	1.00312	0.563295	2.56075	0.0815571	-0.889879	0.160985	0.62158	0.84679	1.98798	9.87244e-13	0.939062	0.724362	2.51483	1.41e-25
nirC	-0.440324	0.57866	-0.0397786	0.97109	-0.708883	0.0999189	-1.01138	0.0689227	-0.26231	0.951565	-0.312823	0.410853	-1.23091	0.644709	0.693328	0.0376522
nirD	-1.20562	0.194424	1.2889	0.337495	1.33336	0.277678	-1.22215	0.122264	-0.0499681	0.999153	1.07551	0.0700245	-0.259039	0.947924	2.05988	0.000110684
nlpA	-2.55199	0.0154873	0.364455	0.822835	-0.312446	0.784342	2.23281	0.00767675	-0.738832	0.869349	-1.48599	0.00796337	-1.0314	0.650314	0.948066	0.0385756
nlpC	0.473969	0.484461	-0.522759	0.452023	1.15907	0.00713263	-0.610308	0.411409	-0.594851	0.838223	-0.0719671	0.857078	-0.494288	0.797231	-1.00286	2.31e-05
nlpD	-0.0603927	0.967594	0.367863	0.719519	1.21875	0.0240401	0.691182	0.475076	1.81506	0.360558	-0.939393	0.0242439	0.326562	0.945816	-0.721351	0.00782007
nlpE	0.550324	0.415625	-0.530087	0.410833	0.104038	0.838247	-2.73071	0.00187795	0.1016	0.988815	0.806037	0.000760035	-0.665301	0.706761	0.329883	0.180305
nlpI	-0.344115	0.679269	-0.441087	0.667991	-0.381786	0.528836	-0.302974	0.791136	-0.105009	0.988815	0.316087	0.335649	0.364507	0.913603	0.974361	0.000756999
nnr	0.571963	0.460474	-0.184413	0.810315	0.11028	0.881859	0.417284	0.599868	0.0872624	0.991395	0.940048	0.000455502	0.0383044	1	0.236148	0.573453
nohA	0.00319341	1	-0.55154	0.260351	-0.827829	0.0967554	1.67331	0.000542002	-0.318494	0.933173	1.44826	0.000137185	-0.741018	0.838115	0.0061644	0.998022
nohD	0.66004	0.298356	-0.364493	0.495812	-1.05015	0.0961202	1.19474	0.0319054	-0.0423299	0.999377	0.877374	0.0166837	-0.578123	0.886833	0.595998	0.209971
norR	-0.414234	0.514273	-0.0755993	0.923482	3.05987	0.0142522	-0.744637	0.153861	0.0364002	1	0.452597	0.10445	0.316961	0.949114	0.36973	0.183581
norV	0.442139	0.466919	-0.284573	0.685147	0.141777	0.769234	-0.374907	0.522657	-0.512349	0.885233	0.740243	0.0133856	0.498567	0.883619	-0.0505892	0.878112
norW	0.0161006	0.995789	-0.440496	0.455454	-0.521836	0.176822	-0.882534	0.157912	-0.478722	0.883882	0.957772	0.00052369	0.581431	0.864086	0.368594	0.408365
npr	1.53471	0.0131543	-0.434642	0.497309	0.0598088	0.931525	-0.862325	0.212038	-1.57013	0.294118	0.960841	0.000181243	-0.308961	0.935225	-0.375124	0.198969
nrdA	0.154302	0.905234	3.65972	1.31042e-10	0.437348	0.508549	0.219853	0.770119	2.84929	0.103129	-1.85977	2.75123e-11	-0.978829	0.685461	-0.0574223	0.88435
nrdB	-0.276383	0.718146	0.972846	0.0927228	0.308535	0.492905	-0.981564	0.130662	1.86207	0.340214	-0.592872	0.068346	-0.350848	0.901843	1.02187	6.23e-05
nrdD	0.939884	0.228237	2.04237	0.0123598	1.24947	0.023508	-0.93047	0.0960243	2.20737	0.08644	0.456962	0.120858	-0.84061	0.667111	0.152986	0.747231
nrdE	1.1177	0.0827469	1.9459	0.000903879	1.246	0.0392268	-0.196006	0.815443	0.818879	0.721813	1.59586	0.00155356	-1.67225	0.191574	0.675657	0.252847
nrdF	1.04852	0.175834	1.9829	0.000174759	1.6056	0.0204154	0.575008	0.506678	0.555582	0.890166	1.30818	0.00851625	-2.13704	0.00803299	0.387454	0.567428
nrdG	0.534164	0.437668	0.952251	0.12534	-0.62992	0.143825	-1.11305	0.0365423	0.75537	0.701142	0.452546	0.179644	-0.398692	0.869559	0.447438	0.107172
nrdH	1.2924	0.0429344	0.774877	0.241152	1.41115	0.0140544	-0.25582	0.741987	0.88001	0.61303	3.73104	8.92784e-15	-1.40691	0.191574	0.962489	0.313005
nrdI	1.12676	0.11883	1.28701	0.0297469	1.2881	0.0313114	0.256372	0.804393	0.733082	0.706896	2.8393	4.20784e-08	-1.60355	0.0996429	1.3556	0.0735654
nrdR	-0.581323	0.28183	-0.208419	0.791953	0.785776	0.0811168	0.615238	0.497945	0.384145	0.916204	0.594713	0.010248	0.828016	0.63023	0.532452	0.0302454
nrfA	-1.37559	0.0815214	0.860806	0.142841	-0.867868	0.0377371	-0.281895	0.702881	1.21995	0.625827	0.55838	0.0578989	-0.239403	0.933183	1.78791	3.91e-06
nrfB	-1.45649	0.207298	0.660578	0.370085	-1.07912	0.0354717	-0.268505	0.802321	0.136734	0.974604	0.60599	0.128058	-0.631073	0.738257	2.48014	1.93e-09
nrfC	-1.43683	0.116135	0.6818	0.389523	-0.916182	0.0596132	-0.695167	0.471857	1.16253	0.569878	1.43345	3.75905e-05	-0.852428	0.675142	2.33392	2.79e-06
nrfD	-0.262645	0.824561	0.362578	0.495672	-0.804764	0.0288634	-0.66243	0.471777	0.705516	0.743938	0.269667	0.700011	-0.348413	0.897763	2.10403	3.72e-10
nrfE	0.503513	0.427657	-0.0403268	0.962528	-0.0643529	0.898245	0.0671605	0.941749	-0.144315	0.974604	-0.330641	0.493705	-0.356185	0.890416	0.572212	0.266453
nrfF	-0.621848	0.583348	0.00960733	1	-0.0764491	0.914851	1.00747	0.244219	0.526347	0.907752	-0.263196	0.703923	-0.706931	0.760952	0.277688	0.649562
nrfG	-0.0659366	0.97377	0.24154	0.734468	-0.71569	0.184812	-0.232808	0.806014	-0.330334	0.944259	1.56077	0.000843644	-0.356705	0.933183	-0.204891	0.674212
nsrR	0.122392	0.888864	-0.0410113	0.97147	-1.53916	5.94349e-05	-0.614721	0.466047	-0.203708	0.969704	0.307253	0.24325	0.351443	0.89363	-0.0486296	0.880461
nth	-1.17425	0.0502918	0.18843	0.770019	-0.087742	0.91373	0.00875446	0.996937	-1.23155	0.286553	1.41428	0.00133438	-0.999598	0.611697	1.17452	4e-05
nudB	-0.0992052	0.912281	0.547145	0.413803	0.566554	0.253469	0.351321	0.644835	0.742292	0.756444	1.02769	0.00693453	0.539904	0.844604	1.4756	6.17e-08
nudC	0.535643	0.341076	-0.0681504	0.943284	0.567977	0.19072	0.371269	0.607707	-0.121919	0.985453	-0.160021	0.623819	-0.414213	0.838115	-0.866159	0.00239974
nudE	-0.508734	0.360402	-0.485088	0.595005	-0.165953	0.828329	-0.130463	0.893301	-0.115269	0.988815	-0.962648	0.000412321	0.383676	0.886833	-0.966145	5.73e-05
nudF	0.427004	0.403491	-0.014368	0.994145	0.822689	0.0555441	-0.108159	0.895846	-0.112051	0.982144	0.0905393	0.801005	-0.02866	1	1.13074	2.35e-06
nudG	-0.0867293	0.945954	0.0131602	0.994145	-0.334507	0.55947	-0.267176	0.730341	-0.483913	0.844042	-0.467735	0.12023	-0.175701	0.95349	-0.460302	0.175297
nudI	0.311137	0.831136	0.99134	0.119564	1.01612	0.0309683	0.744895	0.311233	1.44782	0.620794	-1.20826	0.000105711	0.0146437	1	-0.335422	0.488457
nudJ	-0.60628	0.340927	-0.494954	0.33911	0.712694	0.0398415	0.702666	0.379899	0.316491	0.949028	0.382808	0.233672	0.668428	0.675142	-0.347747	0.234957
nudK	-0.986972	0.169763	-0.211978	0.780002	0.733501	0.165392	-0.156145	0.918497	0.428824	0.950845	0.244244	0.323313	0.716049	0.650314	0.507538	0.0262637
nudL	0.392423	0.532902	-0.227816	0.766737	-0.0139899	0.982947	-0.0223169	0.983164	-0.462035	0.891784	0.158325	0.574464	-0.117227	0.985507	-0.436189	0.101875
nuoA	-0.337587	0.635506	0.672431	0.399624	1.39164	0.00802235	0.199317	0.830075	0.774531	0.781906	-0.408341	0.16245	-0.023086	1	-0.917666	0.000105795
nuoB	-0.406884	0.583903	0.924726	0.244917	1.39369	0.0113001	0.405698	0.659851	0.867351	0.77443	-0.271581	0.391256	0.00069796	1	-0.801922	0.00155474
nuoC	-0.552098	0.487945	1.58774	0.0168347	1.48174	0.00694683	1.01258	0.293808	1.04313	0.682698	-0.634049	0.0581061	-0.0793029	1	-0.363739	0.183161
nuoE	-0.391818	0.611645	1.47077	0.0218074	1.6124	0.000526549	1.21655	0.186486	1.22492	0.542211	-0.222314	0.547599	-0.15771	0.990795	0.718338	0.00250246
nuoF	-0.449607	0.57383	1.64306	0.00665962	1.56273	0.0023077	1.52383	0.122264	1.15667	0.635636	-0.469526	0.171676	-0.298055	0.960045	0.175749	0.577734
nuoG	-0.429292	0.607631	1.89743	0.00248543	1.27177	0.0133061	1.95968	0.0158956	0.813446	0.83243	-0.569162	0.0997951	-0.510768	0.914494	-0.0734663	0.844171
nuoH	-0.4185	0.599878	2.09316	0.000120496	0.929363	0.0423173	2.17651	0.00210629	0.691789	0.858961	-1.05999	0.000745233	-0.625861	0.866624	-0.139374	0.638382
nuoI	-0.52616	0.489876	2.00363	0.000258936	0.914645	0.052691	2.31027	0.00263062	0.550825	0.903787	-0.67189	0.0172723	-0.725617	0.817465	0.11785	0.682276
nuoJ	-0.406087	0.58356	1.60364	0.00212333	0.858761	0.0604193	2.40675	0.00244721	0.252647	0.966025	-0.890034	0.00195279	-0.674791	0.816799	0.0844834	0.779501
nuoK	-0.292284	0.725852	1.60395	0.00116598	0.659718	0.120078	2.33531	0.00422479	0.221186	0.969704	-0.562874	0.0717396	-0.738514	0.767682	-0.288386	0.337292
nuoL	-0.333569	0.708336	1.72235	0.00765574	0.476668	0.420074	2.55672	0.00502735	0.272069	0.957001	-1.04259	7.88712e-05	-0.614339	0.89363	-0.0700069	0.83257
nuoM	-0.411076	0.664185	1.99368	0.000271326	0.268313	0.68447	2.28335	0.0108331	0.558911	0.891847	-1.12355	0.000229767	-0.529646	0.914666	-0.0600464	0.863489
nuoN	-0.215453	0.815398	1.32188	0.044522	0.152355	0.818107	1.44318	0.0631122	0.527292	0.883882	-0.832124	0.00335908	-0.506628	0.915106	-0.402287	0.103974
nupC	-0.0153021	0.995789	1.5576	0.00270198	0.638617	0.12632	1.21949	0.034032	-0.458918	0.903787	0.836695	0.153448	0.0975067	0.991621	1.09099	8.84e-07
nupG	-1.10731	0.0271675	0.460478	0.521559	-0.134902	0.835023	0.916977	0.150695	-0.278604	0.958582	1.7351	0.000494815	0.190727	0.958717	1.03444	7.71e-05
nupX	0.641775	0.400137	-0.526265	0.40877	-1.02036	0.00594591	-1.12709	0.0799562	-0.594389	0.83243	-0.102933	0.826223	-0.559826	0.861589	0.372345	0.383389
nusA	-0.16243	0.867006	-0.243903	0.8013	-0.704312	0.242984	0.0368723	0.979798	0.657889	0.841143	0.446608	0.109491	0.814044	0.744702	0.642961	0.0160411
nusB	-0.731516	0.224306	-0.681864	0.389372	-0.229128	0.688244	-0.774441	0.349362	0.598721	0.916204	0.358794	0.210593	0.79216	0.706761	0.935779	0.00315331
nusG	0.336888	0.670211	-0.0916434	0.936812	-0.189816	0.769234	-0.0357286	0.981975	0.113802	0.988815	-0.0399939	0.914051	0.229249	0.951734	-0.126337	0.686804
obgE	-0.249929	0.807221	-0.945851	0.273734	0.337384	0.618609	0.851174	0.295044	0.19661	0.974604	0.546344	0.118904	0.0125737	1	-0.641316	0.0144286
ogrK	0.226696	0.861194	-1.35847	0.0587004	-0.834999	0.062661	-0.820784	0.184876	0.242973	0.950767	0.897105	0.0127096	0.178709	0.979709	1.0308	0.00276098
ogt	-0.293801	0.663325	0.272618	0.643256	0.747612	0.110158	0.517008	0.456027	-0.137191	0.973162	-0.707671	0.00508168	-0.028684	1	-0.871832	0.00185321
ompA	1.50245	0.088078	0.858929	0.400328	-0.333679	0.574986	-3.06111	0.00594096	0.697874	0.840453	-0.0549102	0.923918	-0.084165	1	0.211806	0.487346
ompC	1.52435	0.177618	3.36179	0.00171495	0.402104	0.532083	0.0876724	0.943633	2.50336	0.277357	-0.800855	0.102568	0.271275	0.987964	0.568109	0.0959172
ompF	-1.5524	0.36524	5.85974	3.02696e-07	1.68437	0.00679335	1.98543	0.013407	2.0893	0.189964	-4.19825	3.48528e-37	-1.51064	0.703101	-3.45901	5.92e-13
ompG	0.0194548	1	-2.11219	0.0107815	-2.34674	0.000217915	-0.752626	0.422907	-0.795181	0.890424	0.547742	0.641029	-0.909562	0.834571	-0.426466	0.79375
ompL	1.49179	0.151724	-1.63657	0.0944091	-0.640534	0.457076	0.858896	0.306556	-0.155772	0.988815	0.439984	0.618873	-0.776447	0.817465	-0.502309	0.634363
ompN	0.563022	0.430381	-1.33387	0.0733662	-1.25594	0.000752887	-0.109336	0.905274	-0.550896	0.890166	0.0425787	0.961973	-1.39079	0.622482	0.591235	0.209904
ompR	0.209331	0.785438	-0.586267	0.314077	-0.309142	0.626122	-0.844874	0.15058	0.216145	0.969704	-0.595537	0.00952154	0.498474	0.886833	-0.776624	0.00319352
ompT	-0.181839	0.889556	0.463097	0.556458	0.780732	0.428245	0.926577	0.175879	0.798885	0.863195	0.028593	0.983693	-1.01356	0.816799	0.166979	0.863198
ompW	-0.816916	0.487827	3.25171	0.00703476	0.555899	0.229583	-0.549136	0.346993	3.98068	0.0420451	1.58934	0.0017836	0.604894	0.836196	2.90451	3.97e-07
ompX	1.26945	0.228713	0.04634	0.975088	0.902389	0.0839498	-2.21298	0.0128957	0.0982438	0.991772	0.683665	0.0153942	-0.201777	0.965702	-0.218945	0.481278
opgB	-1.38984	0.0321604	-0.0417453	0.97147	-0.82574	0.272793	-0.725684	0.318207	0.192131	0.969704	-1.71421	6.66582e-10	0.252783	0.938022	-1.39351	0.000131621
opgC	0.263853	0.721372	-0.730796	0.302804	-0.685572	0.0621392	-0.440969	0.587807	-1.14749	0.415943	-0.818972	0.00409834	-1.47665	0.406363	-0.924173	0.0189842
opgD	-0.494387	0.527275	0.562867	0.331105	0.113033	0.885472	-0.0461494	0.964588	-0.00107791	1	-1.19838	2.99488e-08	0.69619	0.715138	-1.25699	1.14e-08
opgE	0.117552	0.922153	-1.32935	0.158879	-2.60715	1.61049e-08	-1.02162	0.30761	-0.598503	0.805498	0.0844088	0.813882	-0.378917	0.935623	0.383014	0.250457
opgG	-0.113454	0.916493	-0.3369	0.692105	0.989757	0.0267284	0.5522	0.474015	0.265996	0.957001	-0.00283695	1	-1.13546	0.637602	-0.0297386	0.940674
opgH	-0.38271	0.653912	0.431401	0.572941	0.419771	0.391573	1.46205	0.0274453	0.543894	0.891847	-0.101431	0.764041	0.00705835	1	-0.284698	0.320452
oppA	-0.290593	0.791213	2.05871	0.0341241	2.69708	0.00415437	1.12849	0.230844	2.09072	0.245316	-1.58809	0.000749191	1.10687	0.715138	-1.51237	8.23e-05
oppB	-0.678939	0.460474	2.21054	0.0124623	2.26347	0.00659243	1.5373	0.0950798	1.3607	0.635636	-1.93662	2.49332e-05	1.27789	0.60389	-2.43656	1.3e-13
oppC	-0.543771	0.580049	2.3222	0.0113598	2.15427	0.00971265	2.05059	0.0336474	1.06204	0.759236	-2.17587	2.42852e-13	1.11302	0.650314	-1.96114	6.95e-10
oppD	-0.567976	0.581757	2.34714	0.0110239	2.06227	0.0152006	2.26554	0.0285179	0.997872	0.795099	-1.85925	3.22596e-12	0.94318	0.72817	-1.68177	9.65e-08
oppF	-0.525084	0.59583	2.78096	0.00417533	1.97852	0.0181933	2.13382	0.015188	0.933004	0.83767	-1.92229	1.66734e-12	0.89095	0.767682	-1.65332	1.28e-06
orn	-0.710838	0.31888	0.300789	0.724316	0.342846	0.373804	-0.29619	0.648622	0.161876	0.969704	-0.68669	0.00443377	0.458858	0.851788	-0.421514	0.0882525
ortT	0.616931	0.472608	0.250922	0.673622	-1.27741	0.00438621	0.154239	0.885775	-0.805834	0.780056	-1.18024	0.000209644	0.181049	0.959762	0.288108	0.510803
osmB	-0.0409074	0.995039	-1.71683	0.00433481	2.77146	2.96657e-07	0.0906154	0.943633	1.24008	0.787169	0.411093	0.209684	-0.873648	0.834571	0.508881	0.189635
osmC	1.01018	0.186466	-1.21814	0.0857873	2.02736	0.00235251	-0.564161	0.457804	0.735595	0.903594	-0.834814	0.0262636	-1.29162	0.535242	-1.14002	0.0180947
osmE	1.313	0.125124	-0.882402	0.236894	1.43991	0.0288366	-3.29639	1.95761e-05	1.52119	0.566783	-0.38144	0.17064	-0.255215	0.975563	-2.5922	4.3e-20
osmF	0.758339	0.308537	-0.988212	0.142887	1.19699	0.0733149	0.157781	0.853418	0.420513	0.938817	-1.13538	0.000973597	-0.0241128	1	-2.2953	3.92e-12
osmY	0.247285	0.902136	-0.99326	0.510874	1.11691	0.0756857	-2.55258	0.000940531	1.11476	0.782925	-0.589969	0.163488	-0.728796	0.864877	-1.27377	0.000767666
otsA	0.508961	0.670681	-0.471546	0.745701	0.948976	0.15687	0.000864715	1	-0.47078	0.916204	0.2912	0.589538	-0.666607	0.816799	-0.646792	0.0442042
otsB	0.941805	0.314932	-1.03179	0.423231	1.17725	0.0959396	-0.906767	0.277385	-0.0376587	1	0.234482	0.658205	-0.557097	0.875723	-0.768654	0.00485357
oxc	-0.732954	0.439698	-0.950098	0.237641	-0.221363	0.569399	-0.484707	0.565451	0.423722	0.903594	-0.119272	0.866631	-1.00951	0.7071	-0.513522	0.538114
oxyR	-0.636245	0.334012	0.823073	0.200063	0.796976	0.123474	1.42652	0.0444926	1.63326	0.527553	-1.30067	1.02872e-09	0.572822	0.854252	-1.44498	1.58e-10
paaA	-0.868236	0.197144	0.553665	0.43307	0.728721	0.105243	0.258793	0.757217	-2.75313	0.363786	-1.58163	0.000448788	1.74707	0.491378	-0.627154	0.250605
paaB	-0.757628	0.403491	0.0689809	0.971094	0.827183	0.251081	0.909223	0.451062	-2.11378	0.620794	-1.48799	0.0881559	1.69942	0.63023	-0.673865	0.332642
paaC	-0.803542	0.356957	-0.0181613	0.99319	1.10138	0.148918	0.925514	0.181767	-2.47908	0.543665	-1.30403	0.00326097	1.53391	0.623114	-0.185528	0.77441
paaD	-1.22818	0.0743325	0.807582	0.218452	0.836516	0.138601	0.271895	0.755231	-1.96063	0.527553	-0.670074	0.133651	1.53838	0.602941	0.236302	0.635714
paaE	-0.676025	0.346925	-0.102514	0.891218	1.13396	0.0202482	0.270981	0.690306	-1.48137	0.659103	-0.911827	0.0275556	0.641461	0.834571	-0.517976	0.209904
paaF	-0.589351	0.410879	0.495156	0.370085	0.820957	0.187003	-0.263027	0.731725	-1.4373	0.582209	-0.936156	0.026863	0.486487	0.864086	0.341275	0.481245
paaG	-0.612797	0.369852	-0.0306579	0.980236	0.661208	0.14688	0.780296	0.246794	-1.73345	0.477156	-0.31741	0.566413	0.156771	0.9858	-0.446011	0.52923
paaH	-0.32901	0.626695	-0.242139	0.656438	0.614801	0.247249	0.673644	0.325926	-0.21684	0.969704	0.0643728	0.860292	-0.100092	0.989549	0.828461	0.0174506
paaI	0.162013	0.851583	-0.625618	0.358471	0.692158	0.320943	0.401019	0.587807	0.0306031	1	0.136848	0.774332	-0.276106	0.938243	0.47073	0.262338
paaJ	-0.0297333	0.990419	-0.441603	0.694066	1.54971	0.00135446	0.459606	0.562132	1.6469	0.189964	-0.231847	0.435822	-0.225659	0.962163	-1.27014	0.000200695
paaK	-0.152126	0.876187	0.160206	0.892336	1.55512	0.0010687	0.346212	0.627775	1.24292	0.331179	-0.744151	0.00597663	-0.193056	0.97296	-1.4892	9.63e-09
paaX	0.18882	0.774794	-0.648587	0.383435	0.914732	0.0515023	-0.319387	0.648645	0.704872	0.713364	-0.701121	0.00467091	-0.5517	0.786664	-1.15277	7.65e-06
paaY	0.568648	0.268425	0.0905422	0.915606	1.08059	0.0282769	1.04655	0.0408385	0.672108	0.770318	-1.10478	1.04046e-05	-0.566777	0.787657	-1.51976	8.84e-10
paaZ	0.407446	0.502142	-0.542458	0.340987	0.0644099	0.896683	-0.340658	0.604974	-0.769608	0.770318	-0.269276	0.495291	-0.182446	0.962631	-0.377015	0.3273
pabA	1.29932	0.023988	-0.233633	0.765969	0.103369	0.868253	-0.702858	0.217555	0.163892	0.979157	-0.103951	0.786156	-0.480309	0.838115	-0.193873	0.480384
pabB	-0.287403	0.652612	0.0453325	0.952185	-0.72506	0.0521018	-0.529186	0.387218	-0.584215	0.79369	-0.657936	0.0208699	-0.235922	0.94943	0.504601	0.0545255
pabC	0.259629	0.648112	0.418783	0.471056	-0.212421	0.655909	1.03321	0.0623965	0.372016	0.917851	-0.681482	0.00470905	0.314443	0.881951	-1.09734	1.26e-06
pagP	0.697176	0.338813	-2.5103	0.0297469	1.38835	0.00367086	-0.387454	0.564391	-0.945741	0.71469	2.00103	1.05881e-06	-0.421954	0.91344	1.49112	0.00293044
pal	-0.295759	0.71214	1.17325	0.107918	0.384608	0.460531	0.701504	0.291411	0.662688	0.83743	0.43219	0.294783	-0.104454	0.995822	0.0119029	0.979674
panB	-0.505815	0.365196	0.433248	0.594825	0.924134	0.0657103	0.605231	0.42057	0.477685	0.903594	0.338285	0.17697	0.495949	0.862299	0.650495	0.00591194
panC	-0.627737	0.246352	0.296265	0.697288	0.640349	0.176883	0.161156	0.865991	0.313767	0.948695	0.0181013	0.962484	0.442158	0.870926	0.316808	0.233457
panD	-0.623999	0.230179	0.134927	0.867562	0.613817	0.325324	0.80514	0.171639	-0.741991	0.779972	-0.574581	0.0598953	0.599395	0.787657	-0.868926	0.000792235
panE	0.575417	0.372539	-0.907511	0.130187	0.711705	0.135889	0.136902	0.866275	-0.149802	0.983236	0.938615	2.16943e-05	-0.961784	0.620339	0.0291692	0.938364
panF	0.515188	0.296744	0.0283994	0.975571	-0.357634	0.446477	0.30224	0.641763	-0.049539	0.999153	-0.426922	0.120557	-1.00378	0.641375	-0.0455187	0.918276
panZ	-0.185933	0.823206	0.294086	0.65619	-1.24769	0.00162963	-0.0451772	0.963187	-0.507615	0.841143	-0.329934	0.200089	0.297875	0.89363	0.367674	0.201648
paoA	-0.368192	0.815398	-0.50172	0.555496	1.50387	0.000991595	0.532796	0.456027	-0.216355	0.973162	-0.599655	0.119517	-1.76578	0.443527	-1.57153	1.12e-05
paoB	-0.63554	0.670211	-0.0803119	0.938103	1.57293	0.00276087	0.904491	0.148661	-0.286837	0.966025	-0.895148	0.00601548	-1.89561	0.352312	-0.882498	0.0670676
paoC	-0.658134	0.652612	0.280407	0.776359	1.87438	0.00100618	1.4888	0.0280521	-0.46318	0.932164	-1.12346	4.28901e-06	-2.16411	0.240733	-0.888803	0.0174766
[truncated: 2,318 more rows]
