# Supplementary material for: L-Rhamnose Globally Changes the Transcriptome of Planktonic and Biofilm Escherichia coli Cells and Modulates Biofilm Growth
Source: Microorganisms. 2024 Sep 19;12(9):1911. doi: 10.3390/microorganisms12091911 (PMC11434101; doi:10.3390/microorganisms12091911)
Supplement: Supplementary file 1 [file microorganisms-12-01911-s001.zip › Supplemental for Zip_postrev/TableS4_LBPANTHER.xlsx]

## Sheet: LB PANTHER GO
				log10(Fold Enrichment)
Broad Clustered Designation	Focused clustered designation	Biological Process	GO Number	28 Biofilm LB	28 Planktonic LB	37 Biofilm LB	37 Planktonic LB
biosynthetic processes	biosynthetic processes	glutamine family amino acid biosynthetic process	GO:0009084				0.561101
biosynthetic processes	biosynthetic processes	proteinogenic amino acid biosynthetic process	GO:0170038				0.32838
biosynthetic processes	biosynthetic processes	L-amino acid biosynthetic process	GO:0170034				0.32838
biosynthetic processes	biosynthetic processes	biosynthetic process	GO:0009058				-0.130768
biosynthetic processes	biosynthetic processes	organic substance biosynthetic process	GO:1901576				-0.148742
biosynthetic processes	biosynthetic processes	macromolecule biosynthetic process	GO:0009059		-0.309804		-0.283997
biosynthetic processes	biosynthetic processes	carbohydrate biosynthetic process	GO:0016051				-1.09691
biosynthetic processes	biosynthetic processes	lipid biosynthetic process	GO:0008610				-1.09691
biosynthetic processes	biosynthetic processes	lipopolysaccharide biosynthetic process	GO:0009103				-2
biosynthetic processes	biosynthetic processes	polysaccharide biosynthetic process	GO:0000271				-2
biosynthetic processes	biosynthetic processes	glycine betaine biosynthetic process	GO:0031456		1.09342
biosynthetic processes	biosynthetic processes	amino-acid betaine biosynthetic process	GO:0006578		1.09342
biosynthetic processes	biosynthetic processes	'de novo' IMP biosynthetic process	GO:0006189		0.859138
biosynthetic processes	biosynthetic processes	'de novo' UMP biosynthetic process	GO:0044205		0.850646
biosynthetic processes	biosynthetic processes	pyrimidine ribonucleoside monophosphate biosynthetic process	GO:0009174		0.792392
biosynthetic processes	biosynthetic processes	UMP biosynthetic process	GO:0006222		0.792392
biosynthetic processes	biosynthetic processes	nucleobase biosynthetic process	GO:0046112		0.746634
biosynthetic processes	biosynthetic processes	IMP biosynthetic process	GO:0006188		0.7348
biosynthetic processes	biosynthetic processes	pyrimidine nucleobase biosynthetic process	GO:0019856		0.725912
biosynthetic processes	biosynthetic processes	ribonucleoside monophosphate biosynthetic process	GO:0009156		0.61595
biosynthetic processes	biosynthetic processes	purine ribonucleoside monophosphate biosynthetic process	GO:0009168		0.576341
biosynthetic processes	biosynthetic processes	purine nucleoside monophosphate biosynthetic process	GO:0009127		0.576341
biosynthetic processes	biosynthetic processes	nucleoside monophosphate biosynthetic process	GO:0009124		0.559907
biosynthetic processes	biosynthetic processes	ribonucleotide biosynthetic process	GO:0009260		0.414973
biosynthetic processes	biosynthetic processes	ribose phosphate biosynthetic process	GO:0046390		0.394452
biosynthetic processes	biosynthetic processes	peptide biosynthetic process	GO:0043043		-0.721246
carbohydrate metabolism	carbohydrate catabolism	galactitol catabolic process	GO:0019404		1.09342		1.03862
carbohydrate metabolism	carbohydrate catabolism	rhamnose catabolic process	GO:0019301		1.02653		0.892095
carbohydrate metabolism	carbohydrate catabolism	glycolate catabolic process	GO:0046296	2			0.862131
carbohydrate metabolism	carbohydrate catabolism	monocarboxylic acid catabolic process	GO:0072329				0.318063
carbohydrate metabolism	carbohydrate catabolism	alcohol catabolic process	GO:0046164	1.3442
carbohydrate metabolism	carbohydrate metabolism	galactitol metabolic process	GO:0019402		1.09342		1.03862
carbohydrate metabolism	carbohydrate metabolism	rhamnose metabolic process	GO:0019299		1.04218		0.929419
carbohydrate metabolism	carbohydrate metabolism	glycolate metabolic process	GO:0009441	1.98574			0.795185
carbohydrate metabolism	carbohydrate metabolism	succinate metabolic process	GO:0006105		0.751279		0.775246
carbohydrate metabolism	carbohydrate metabolism	hexitol metabolic process	GO:0006059		0.751279		0.696356
carbohydrate metabolism	carbohydrate metabolism	polysaccharide metabolic process	GO:0005976				-2
carbohydrate metabolism	carbohydrate metabolism	mannitol metabolic process	GO:0019594			2
Amino acid metabolism	amino acid catabolism	arginine catabolic process to succinate	GO:0019545				1.03862
Amino acid metabolism	amino acid catabolism	arginine catabolic process to glutamate	GO:0019544		1.09342		1.03862
Amino acid metabolism	amino acid catabolism	arginine catabolic process	GO:0006527		0.897077		0.696356
Amino acid metabolism	amino acid catabolism	proteinogenic amino acid catabolic process	GO:0170040		0.549003		0.521138
Amino acid metabolism	amino acid catabolism	L-amino acid catabolic process	GO:0170035		0.549003		0.521138
Amino acid metabolism	amino acid catabolism	amino acid catabolic process	GO:0009063		0.469822		0.477121
Amino acid metabolism	amino acid metabolism	glutamate metabolic process	GO:0006536		0.766413		0.849419
Amino acid metabolism	amino acid metabolism	glutamine metabolic process	GO:0006541				0.662758
Amino acid metabolism	amino acid metabolism	glutamine family amino acid metabolic process	GO:0009064		0.608526		0.553883
Amino acid metabolism	amino acid metabolism	L-amino acid metabolic process	GO:0170033		0.4133		0.372912
Amino acid metabolism	amino acid metabolism	alpha-amino acid metabolic process	GO:1901605		0.324282		0.294466
Amino acid metabolism	amino acid metabolism	amino acid metabolic process	GO:0006520		0.260071		0.25042
Amino acid metabolism	amino acid metabolism	arginine metabolic process	GO:0006525		0.687529
Amino acid metabolism	catabolic process	non-proteinogenic amino acid catabolic process	GO:0170044				0.804139
Amino acid metabolism	catabolic process	glutamine family amino acid catabolic process	GO:0009065		0.814913		0.71433
Amino acid metabolism	catabolic process	alpha-amino acid catabolic process	GO:1901606		0.491362		0.460898
Amino acid metabolism	metabolic process	glycine betaine metabolic process	GO:0031455		1.09342
Amino acid metabolism	metabolic process	glycine betaine biosynthetic process from choline	GO:0019285		1.09342
Amino acid metabolism	metabolic process	non-proteinogenic amino acid metabolic process	GO:0170041		0.528917
metabolic processes	catabolic process	putrescine catabolic process	GO:0009447				0.737193
metabolic processes	catabolic process	fatty acid catabolic process	GO:0009062				0.632457
metabolic processes	catabolic process	fatty acid beta-oxidation	GO:0006635				0.582063
metabolic processes	catabolic process	cellular lipid catabolic process	GO:0044242				0.575188
metabolic processes	catabolic process	fatty acid oxidation	GO:0019395				0.561101
metabolic processes	catabolic process	lipid oxidation	GO:0034440				0.561101
metabolic processes	catabolic process	lipid catabolic process	GO:0016042				0.511883
metabolic processes	catabolic process	carboxylic acid catabolic process	GO:0046395		0.30963		0.369216
metabolic processes	catabolic process	organic acid catabolic process	GO:0016054		0.285557		0.346353
metabolic processes	catabolic process	small molecule catabolic process	GO:0044282		0.235528		0.283301
metabolic processes	catabolic process	cellular catabolic process	GO:0044248				0.1959
metabolic processes	catabolic process	catabolic process	GO:0009056				0.164353
metabolic processes	catabolic process	organic substance catabolic process	GO:1901575				0.158362
metabolic processes	catabolic process	allantoin catabolic process	GO:0000256	2
metabolic processes	catabolic process	propionate catabolic process	GO:0019543			2
metabolic processes	catabolic process	propionate catabolic process, 2-methylcitrate cycle	GO:0019629			2
metabolic processes	catabolic process	short-chain fatty acid catabolic process	GO:0019626			2
metabolic process	metabolic process	hydrogen metabolic process	GO:1902421				1.03862
metabolic process	metabolic process	gamma-aminobutyric acid catabolic process	GO:0009450				0.862131
metabolic process	metabolic process	gamma-aminobutyric acid metabolic process	GO:0009448				0.862131
metabolic process	metabolic process	oxoacid metabolic process	GO:0043436		0.201397		0.260071
metabolic process	metabolic process	organic acid metabolic process	GO:0006082		0.190332		0.247973
metabolic process	metabolic process	carboxylic acid metabolic process	GO:0019752		0.193125		0.220108
metabolic process	metabolic process	small molecule metabolic process	GO:0044281		0.155336	0.617	0.139879
metabolic process	metabolic process	heterocycle metabolic process	GO:0046483		-0.200659		-0.21467
metabolic process	metabolic process	organic cyclic compound metabolic process	GO:1901360		-0.207608		-0.221849
metabolic process	metabolic process	cellular aromatic compound metabolic process	GO:0006725		-0.207608		-0.259637
metabolic process	metabolic process	carbohydrate derivative metabolic process	GO:1901135				-0.267606
metabolic process	metabolic process	macromolecule metabolic process	GO:0043170		-0.275724		-0.283997
metabolic process	metabolic process	lipopolysaccharide metabolic process	GO:0008653				-2
metabolic process	metabolic process	liposaccharide metabolic process	GO:1903509				-2
metabolic process	metabolic process	allantoin metabolic process	GO:0000255	2
metabolic process	metabolic process	glyoxylate metabolic process	GO:0046487	1.86082
metabolic process	metabolic process	choline metabolic process	GO:0019695		1.09342
metabolic process	metabolic process	propionate metabolic process, methylcitrate cycle	GO:0019679			2
metabolic process	metabolic process	propionate metabolic process	GO:0019541			1.99052
metabolic process	metabolic process	short-chain fatty acid metabolic process	GO:0046459			1.86558
metabolic process	metabolic process	fatty acid metabolic process	GO:0006631			1.33405
metabolic process	metabolic process	small molecule metabolic process	GO:0044281			0.617
nucleobase metabolic process	metabolic process	UMP metabolic process	GO:0046049		0.713491
nucleobase metabolic process	metabolic process	IMP metabolic process	GO:0046040		0.708421
nucleobase metabolic process	nucleobase metabolic process	nucleobase-containing compound metabolic process	GO:0006139				-0.244125
nucleobase metabolic process	nucleobase metabolic process	nucleic acid metabolic process	GO:0090304		-0.376751		-0.283997
nucleobase metabolic process	nucleobase metabolic process	DNA metabolic process	GO:0006259		-0.721246		-0.69897
nucleobase metabolic process	nucleobase metabolic process	pyrimidine ribonucleoside monophosphate metabolic process	GO:0009173		0.713491
nucleobase metabolic process	nucleobase metabolic process	ribonucleoside monophosphate metabolic process	GO:0009161		0.582063
nucleobase metabolic process	nucleobase metabolic process	pyrimidine nucleobase metabolic process	GO:0006206		0.556303
nucleobase metabolic process	nucleobase metabolic process	nucleobase metabolic process	GO:0009112		0.531479
nucleobase metabolic process	nucleobase metabolic process	nucleoside monophosphate metabolic process	GO:0009123		0.474216
nitrogen metabolism	nitrogen metabolism	polyamine catabolic process	GO:0006598				0.696356
nitrogen metabolism	catabolic process	amide catabolic process	GO:0043605	1.98574
nitrogen metabolism	nitrogen metabolism	reactive nitrogen species metabolic process	GO:2001057				0.674861
nitrogen metabolism	metabolic process	ammonium ion metabolic process	GO:0097164		1.09342
nitrogen metabolism	nitrogen metabolism	ammonia assimilation cycle	GO:0019676				1.03862
nitrogen metabolism	nitrogen metabolism	nitrate assimilation	GO:0042128				0.702431
nitrogen metabolism	nitrogen metabolism	nitrate metabolic process	GO:0042126				0.702431
nitrogen metabolism	nitrogen metabolism	nitrogen cycle metabolic process	GO:0071941				0.640481
nitrogen metabolism	nitrogen metabolism	cellular nitrogen compound metabolic process	GO:0034641		-0.187087		-0.221849
sulfur-related processes	sulfur-related processes	hydrogen sulfide metabolic process	GO:0070813				1.03862
sulfur-related processes	sulfur-related processes	sulfur compound metabolic process	GO:0006790				0.324282
sulfur-related processes	sulfur-related processes	hydrogen sulfide biosynthetic process	GO:0070814				1.03862
sulfur-related processes	sulfur-related processes	sulfate assimilation	GO:0000103				0.929419
sulfur-related processes	sulfur-related processes	cysteine biosynthetic process	GO:0019344				0.737193
sulfur-related processes	sulfur-related processes	sulfur compound biosynthetic process	GO:0044272				0.423246
sulfur-related processes	sulfur-related processes	cellular response to sulfur starvation	GO:0010438	1.87656
energy processes	energy processes	aerobic electron transport chain	GO:0019646				0.892095
energy processes	energy processes	fermentation	GO:0006113				0.71433
energy processes	energy processes	oxidative phosphorylation	GO:0006119				0.696356
energy processes	energy processes	anaerobic electron transport chain	GO:0019645				0.631444
energy processes	energy processes	respiratory electron transport chain	GO:0022904		0.378398		0.608526
energy processes	energy processes	anaerobic respiration	GO:0009061				0.513218
energy processes	energy processes	cellular respiration	GO:0045333		0.326336		0.49276
energy processes	energy processes	energy derivation by oxidation of organic compounds	GO:0015980				0.468347
energy processes	energy processes	aerobic respiration	GO:0009060				0.463893
energy processes	energy processes	electron transport chain	GO:0022900				0.444045
energy processes	energy processes	generation of precursor metabolites and energy	GO:0006091				0.324282
energy processes	energy processes	glyoxylate catabolic process	GO:0009436	2
energy processes	energy processes	tricarboxylic acid cycle	GO:0006099		0.658011
extracellular structure processes	extracellular structure processes	amyloid fibril formation	GO:1990000	2
extracellular structure processes	extracellular structure processes	supramolecular fiber organization	GO:0097435	2
extracellular structure processes	extracellular structure processes	regulation of amyloid fibril formation	GO:1905906	2
extracellular structure processes	extracellular structure processes	regulation of supramolecular fiber organization	GO:1902903	2
extracellular structure processes	extracellular structure processes	curli assembly	GO:0098775		1.09342
extracellular structure processes	extracellular structure processes	positive regulation of bacterial-type flagellum assembly	GO:1902210				1.03862
extracellular structure processes	extracellular structure processes	regulation of bacterial-type flagellum assembly	GO:1902208				0.862131
extracellular structure processes	extracellular structure processes	regulation of cell projection assembly	GO:0060491				0.795185
cellular response to stress	cellular response to stress	cellular response to starvation	GO:0009267	1.50866			0.494155
cellular response to stress	cellular response to stress	response to starvation	GO:0042594	1.41581			0.468347
cellular response to stress	cellular response to stress	intracellular pH elevation	GO:0051454		0.947434
cellular response to stress	cellular response to stress	regulation of cellular pH	GO:0030641		0.757396
cellular response to stress	cellular response to stress	regulation of intracellular pH	GO:0051453		0.751279
cellular response to stress	cellular response to stress	regulation of pH	GO:0006885		0.695482
response to external stimulus	response to external stimulus	cellular response to external stimulus	GO:0071496	1.2398
response to external stimulus	response to external stimulus	cellular response to extracellular stimulus	GO:0031668	1.2398
response to external stimulus	response to external stimulus	response to extracellular stimulus	GO:0009991	1.07482
response to external stimulus	response to nutrient levels	cellular response to nutrient levels	GO:0031669	1.47871			0.463893
response to external stimulus	response to nutrient levels	response to nutrient levels	GO:0031667	1.2235			0.359835
cell cycle and DNA repair	cell cycle and DNA repair	DNA recombination	GO:0006310				-0.744727
cell cycle and DNA repair	cell cycle and DNA repair	DNA repair	GO:0006281		-2		-0.958607
cell cycle and DNA repair	cell cycle and DNA repair	cell division	GO:0051301		-2
cell cycle and DNA repair	cell cycle and DNA repair	cell cycle	GO:0007049		-2
transmembrane transport	transmembrane transport	glycine transport	GO:0015816				1.03862
transmembrane transport	transmembrane transport	mannose transmembrane transport	GO:0015761		1.09342		1.03862
transmembrane transport	transmembrane transport	L-histidine import across plasma membrane	GO:1903810				1.03862
transmembrane transport	transmembrane transport	glycine import across plasma membrane	GO:1903804		1.09342		1.03862
transmembrane transport	transmembrane transport	L-histidine transmembrane transport	GO:0089709				1.03862
transmembrane transport	transmembrane transport	tungstate ion transport	GO:0070614				1.03862
transmembrane transport	transmembrane transport	fatty acid transport	GO:0015908				1.03862
transmembrane transport	transmembrane transport	nickel cation import across plasma membrane	GO:0098716		0.996512		1.03862
transmembrane transport	transmembrane transport	nickel cation transport	GO:0015675		0.947434		0.971276
transmembrane transport	transmembrane transport	nickel cation transmembrane transport	GO:0035444		0.947434		0.971276
transmembrane transport	transmembrane transport	aromatic amino acid transport	GO:0015801				0.783189
transmembrane transport	transmembrane transport	heme transmembrane transport	GO:0035351		0.751279		0.696356
transmembrane transport	transmembrane transport	dipeptide transmembrane transport	GO:0035442		0.695482		0.691965
transmembrane transport	transmembrane transport	monoatomic anion transmembrane transport	GO:0098656				0.670246
transmembrane transport	transmembrane transport	monoatomic anion transport	GO:0006820				0.670246
transmembrane transport	transmembrane transport	inorganic anion transport	GO:0015698				0.640481
transmembrane transport	transmembrane transport	dipeptide transport	GO:0042938		0.598791		0.640481
transmembrane transport	transmembrane transport	oligopeptide transmembrane transport	GO:0035672				0.575188
transmembrane transport	transmembrane transport	oligopeptide transport	GO:0006857		0.525045		0.549003
transmembrane transport	transmembrane transport	peptide transport	GO:0015833		0.463893		0.462398
transmembrane transport	transmembrane transport	amide transport	GO:0042886		0.450249		0.448706
transmembrane transport	transmembrane transport	transition metal ion transport	GO:0000041		0.468347		0.4133
transmembrane transport	transmembrane transport	proteinogenic amino acid metabolic process	GO:0170039		0.403121		0.374748
transmembrane transport	transmembrane transport	import across plasma membrane	GO:0098739				0.332438
transmembrane transport	transmembrane transport	import into cell	GO:0098657				0.298853
transmembrane transport	transmembrane transport	inorganic ion transmembrane transport	GO:0098660		0.296665		0.294466
transmembrane transport	transmembrane transport	metal ion transport	GO:0030001		0.346353		0.290035
transmembrane transport	transmembrane transport	monoatomic ion transmembrane transport	GO:0034220				0.278754
transmembrane transport	transmembrane transport	monoatomic ion transport	GO:0006811		0.307496		0.276462
transmembrane transport	transmembrane transport	nitrogen compound transport	GO:0071705		0.313867		0.238046
transmembrane transport	transmembrane transport	transmembrane transport	GO:0055085		0.245513		0.190332
transmembrane transport	transmembrane transport	transport	GO:0006810		0.220108		0.178977
transmembrane transport	transmembrane transport	protein secretion by the type VIII secretion system	GO:0098777		1.09342
transmembrane transport	transmembrane transport	glycine betaine transport	GO:0031460		0.751279
transmembrane transport	transmembrane transport	amino-acid betaine transport	GO:0015838		0.713491
transmembrane transport	transmembrane transport	quaternary ammonium group transport	GO:0015697		0.713491
transmembrane transport	transmembrane transport	hexose transmembrane transport	GO:0008645		0.515874
transmembrane transport	transmembrane transport	iron ion transport	GO:0006826		0.475671
transmembrane transport	transmembrane transport	monosaccharide transmembrane transport	GO:0015749		0.453318
transmembrane transport	transmembrane transport	monoatomic cation transport	GO:0006812		0.305351
transmembrane transport	transmembrane transport	carbohydrate transport	GO:0008643		0.305351
transmembrane transport	transmembrane transport	organic substance transport	GO:0071702		0.276462

## Sheet: Carb Biosynthesis
carbohydrate biosynthetic processes (GO:0016051)
		28 C Biofilm LB		28 C Planktonic LB		37 C Biofilm LB		37 C Planktonic LB
	Gene	logFC	FDR	logFC	FDR	logFC	FDR	logFC	FDR
	opgD	-0.00107791	1	-1.19838	2.99488e-08	0.69619	0.715138	-1.25699	1.14e-08
	opgG	0.265996	0.957001	-0.00283695	1	-1.13546	0.637602	-0.0297386	0.940674

## Sheet: Lipid Biosynthesis
lipid biosynthetic process (GO:0008610)
		28 C Biofilm LB		28 C Planktonic LB		37 C Biofilm LB		37 C Planktonic LB
	Gene	logFC	FDR	logFC	FDR	logFC	FDR	logFC	FDR
	ygcU	-0.416899	0.905063	0.171094	0.750811	-0.107652	0.988681	-0.114824	0.817889
	acpP	0.187127	0.969735	-0.812507	0.0186292	-0.176901	0.975563	0.380932	0.198755
	cfa	-0.935587	0.841143	2.40554	1.06813e-20	-0.360178	0.905826	1.46831	9.05e-07
	lpxA	0.163173	0.973214	0.0179368	0.965341	0.19489	0.966571	-0.613313	0.011503
	fabI	0.597636	0.889871	-0.180548	0.597894	0.0229742	1	-0.776907	0.00268352
	fabG	0.560879	0.891847	-0.978524	0.036343	-0.480079	0.902446	-0.33077	0.234677

## Sheet: Lipopolysacch Biosynth
lipopolysaccharide biosynthetic process (GO:0009103)
		28 C Biofilm LB		28 C Planktonic LB		37 C Biofilm LB		37 C Planktonic LB
	Gene	logFC	FDR	logFC	FDR	logFC	FDR	logFC	FDR
	lpxT	-0.0142635	1	-1.7555	3.56849e-07	-0.103732	0.988559	-1.11717	0.000695628
	waaG	0.96535	0.65439	0.234176	0.469551	0.907849	0.70395	0.0472984	0.892147
	waaQ	0.775472	0.751889	0.212807	0.419839	0.92474	0.656119	-0.429612	0.0656196
	waaP	0.840672	0.719779	-0.0260702	0.971264	0.930698	0.685461	0.289317	0.281
	waaJ	1.90433	0.122815	-0.0124613	0.99791	0.667556	0.834571	0.301064	0.346982
	waaO	1.74693	0.280712	0.0674129	0.935398	0.825688	0.8277	0.354832	0.218649
	waaB	1.64896	0.347507	0.0986027	0.901213	0.868397	0.791717	0.342982	0.197565
	waaY	1.91809	0.107475	-0.0819256	0.882154	0.063385	1	0.0919734	0.798982
	waaF	-0.236428	0.959182	0.201489	0.430564	0.27363	0.930104	0.489072	0.0222486
	waaC	-0.200575	0.966061	-0.0126162	0.978647	0.451269	0.834571	0.149795	0.595974
	arnE	-0.343907	0.927814	1.1331	6.19838e-06	-0.65604	0.751383	0.812418	0.0171482
	arnB	-0.419608	0.916204	0.373773	0.38842	-0.388049	0.864808	-1.2098	0.000506848
	wcaM	-0.661308	0.767308	-0.396505	0.162783	-0.426523	0.851788	0.0991137	0.805511
	rfbB	-0.18214	0.969704	0.660538	0.00754196	0.401097	0.869559	1.25882	1.72e-07
	kdsA	-0.0720309	0.991395	1.06824	2.2957e-06	0.367917	0.894359	0.955556	0.00026568
	cpsB	0.0763819	0.988815	-0.0474205	0.921639	-0.160049	0.975237	0.0775004	0.876916
	waaZ	1.78732	0.280878	0.0790476	0.913895	0.128081	0.988681	-0.0861356	0.778437
	eptB	0.930575	0.865315	-0.206982	0.525202	1.93698	0.205663	-0.307495	0.201648
	wbbJ	0.693706	0.914587	0.420852	0.447183	-0.214284	0.975563	1.28543	7.57e-07
	wcaA	-0.0571702	0.994034	0.140294	0.789337	0.549206	0.837848	0.427373	0.37031
	eptC	-0.549236	0.83408	-0.409245	0.130519	-0.312839	0.893827	0.601997	0.0157087
	rfbX	0.570533	0.90423	0.558984	0.471145	0.415751	0.868156	1.14701	1.32e-06
	wcaD	-0.576531	0.901745	-0.524408	0.697419	-0.166883	0.983826	-0.373602	0.512048
	gmm	-0.0288611	1	-0.0343644	0.981649	0.745899	0.726182	0.647026	0.240975
	wcaJ	-0.213262	0.962186	0.0873232	0.895518	0.0634454	0.998151	0.079231	0.877465
	arnC	-0.798119	0.755645	0.454557	0.370688	-0.676462	0.720107	-1.11814	0.00970279
	wcaL	-0.216834	0.962186	-0.0244497	0.967009	-0.152862	0.962631	0.0497758	0.930657
	rffG	-0.290622	0.959174	-0.12804	0.801718	-0.16238	0.959762	0.652946	0.00660861
	lpxM	-0.259268	0.950845	-0.194332	0.46034	0.498216	0.816799	0.180972	0.463168
	waaA	-0.166783	0.969735	-1.02	1.17639e-05	0.500668	0.801282	-0.699386	0.00138675
	wzzB	-0.408524	0.932164	-1.46534	1.7457e-11	-0.129969	0.987964	-1.281	4.05e-06
	rfbC	0.444385	0.932164	0.656303	0.271095	0.362684	0.904329	1.24016	2.87e-07
	rfaD	0.351326	0.948695	0.43628	0.0821268	0.235146	0.947924	0.175712	0.558481
	wbbK	0.816997	0.890166	0.303616	0.624382	-0.0860068	0.999835	1.48127	6.96e-08
	ugd	-0.198151	0.972318	-0.188238	0.624094	-0.918934	0.557148	-0.198374	0.587582
	waaL	0.237092	0.964778	-0.857105	0.033422	0.355133	0.938022	-0.175842	0.588389
	kdsD	0.134164	0.974604	0.213445	0.407761	-0.0647839	0.998151	0.351772	0.154084
	wbbH	0.849209	0.872957	0.0871212	0.92549	0.257062	0.952694	1.22231	3.36e-06
	wcaC	-0.5038	0.87502	-0.413309	0.373386	-0.553663	0.811756	-0.236115	0.585793
	arnF	-0.317891	0.916204	-0.53851	0.0906506	-0.409725	0.89363	-0.268929	0.63382
	wcaF	0.352223	0.966025	-3.20934	0.00345775	-0.657339	0.846622	0.645643	0.431911
	gutQ	0.572281	0.846514	0.689398	0.116431	0.574858	0.867598	0.774768	0.000982838
	arnA	-0.488038	0.873005	0.670617	0.0102344	-0.0463341	0.999845	-0.502818	0.107823
	lpcA	0.0792453	0.989355	0.0882149	0.771237	-0.780294	0.673644	0.562257	0.0210524
	wcaK	-0.437952	0.867556	0.561071	0.114178	-0.106989	0.988681	0.692528	0.06529
	rfbA	0.324621	0.950845	0.571528	0.190811	0.469075	0.851788	1.59485	2.36e-10
	kdsB	0.218712	0.959182	1.29842	3.00803e-07	0.389736	0.851788	0.111915	0.738284
	lpxL	-0.0610546	0.994034	0.0346284	0.924516	-0.420822	0.862299	-1.07113	3.29e-05
	waaS	1.42068	0.415943	-0.079741	0.945126	1.03978	0.706761	0.837322	0.00184548
	galF	-0.0185889	1	-0.332013	0.235545	-0.409277	0.867598	-1.32056	4.1e-05
	rfbD	-0.0662757	0.994034	0.741103	0.000973597	0.253611	0.933183	1.19963	9.19e-07
	glf	0.716044	0.898867	0.316813	0.610715	0.0146374	1	1.39382	4.77e-08
	gmhB	0.240745	0.951869	0.460986	0.0487403	0.595862	0.769463	0.0885683	0.757489
	lpxP	-0.279709	0.974604	1.64641	9.27748e-10	1.55791	0.480632	-0.279097	0.409889
	kdsC	0.323121	0.950845	0.627845	0.0068553	-0.348385	0.877808	0.230786	0.353348
	wbbI	0.714123	0.907752	0.651362	0.214268	0.0336313	1	1.44135	5.9e-09
	wcaB	-0.139491	0.980838	-0.291896	0.628315	0.0608692	0.999835	0.529078	0.245021
	wcaI	0.142423	0.973214	0.292254	0.603763	-0.170933	0.962631	0.932035	0.0590087
	rfe	-0.383203	0.907752	-0.112867	0.734202	-1.18145e-05	1	-0.549583	0.032909
	cpsG	0.441113	0.902372	0.528837	0.11882	-0.232034	0.947924	0.268951	0.453256
	wcaE	-1.1007	0.869349	-2.67968	0.00505644	-2.34075	0.191574	-0.139941	0.906914
	arnD	-0.85005	0.597252	0.927839	9.10955e-05	-0.218147	0.947924	-0.539431	0.0909578
	wzxC	-0.191183	0.962055	0.565249	0.0754993	0.760784	0.739459	0.982155	0.00116931
	eptA	-0.0459485	0.999153	-0.0856963	0.846253	-0.385836	0.926847	-1.07594	0.00377415
	arnT	-0.741193	0.749234	1.42662	5.3872e-09	-1.09935	0.641375	0.286504	0.373562
	waaU	1.4858	0.439505	-0.278162	0.655545	0.110832	0.995539	0.379949	0.150765

## Sheet: Polysacch Biosynthesis
polysaccharide biosynthetic process (GO:0000271)
		28 C Biofilm LB		28 C Planktonic LB		37 C Biofilm LB		37 C Planktonic LB
	Gene	logFC	FDR	logFC	FDR	logFC	FDR	logFC	FDR
	rffH	-0.200412	0.969603	-0.10935	0.839508	-0.284908	0.914666	0.304219	0.250162
	yfdG	-0.712105	0.83243	-1.88724	4.01637e-12	0.266229	0.922433	-0.778087	0.0297891
	arnB	-0.419608	0.916204	0.373773	0.38842	-0.388049	0.864808	-1.2098	0.000506848
	wza	-0.0349776	1	-2.00128	0.00498957	-0.413805	0.905826	-0.439052	0.486236
	cpsB	0.0763819	0.988815	-0.0474205	0.921639	-0.160049	0.975237	0.0775004	0.876916
	wzc	-0.242638	0.966025	-0.122769	0.827183	0.561118	0.837238	0.162559	0.643374
	wecE	0.148491	0.979157	0.686864	0.0268035	-0.671938	0.64951	0.882369	0.000108207
	ugd	-0.198151	0.972318	-0.188238	0.624094	-0.918934	0.557148	-0.198374	0.587582
	wzb	-2.23698	0.357516	-1.69028	0.137601	-0.545202	0.899714	-0.380154	0.814408
