# Supplementary material for: L-Rhamnose Globally Changes the Transcriptome of Planktonic and Biofilm Escherichia coli Cells and Modulates Biofilm Growth
Source: Microorganisms. 2024 Sep 19;12(9):1911. doi: 10.3390/microorganisms12091911 (PMC11434101; doi:10.3390/microorganisms12091911)
Supplement: Supplementary file 1 [file microorganisms-12-01911-s001.zip › Supplemental for Zip_postrev/TableS3_M9PANTHER.xlsx]

## Sheet: Sheet1
			log10(Fold Enrichment)
Clustered Designation	Biological Process	GO Number	28 Biofilm M9	28 Planktonic M9	37 Biofilm M9	37 Planktonic M9
biosynthetic processes	macromolecule biosynthetic process	GO:0009059	-0.823909		-0.431798	-0.337242
biosynthetic processes	organic substance biosynthetic process	GO:1901576	-0.420216			-0.200659
biosynthetic processes	cellular nitrogen compound biosynthetic process	GO:0044271	-1.04576
biosynthetic processes	ATP biosynthetic process	GO:0006754		0.933487
biosynthetic processes	purine nucleoside triphosphate biosynthetic process	GO:0009145		0.846337
biosynthetic processes	purine ribonucleoside triphosphate biosynthetic process	GO:0009206		0.846337
biosynthetic processes	cellular biosynthetic process	GO:0044249			-0.251812	-0.21467
biosynthetic processes	biosynthetic process	GO:0009058				-0.187087
carbohydrate catabolism	D-galacturonate catabolic process	GO:0019698	1.2266
carbohydrate catabolism	galacturonate catabolic process	GO:0046397	1.17551
carbohydrate catabolism	rhamnose catabolic process	GO:0019301	1.40943	1.12189
carbohydrate catabolism	glycolate catabolic process	GO:0046296	1.35141
carbohydrate catabolism	monosaccharide catabolic process	GO:0046365	0.691081
carbohydrate catabolism	monocarboxylic acid catabolic process	GO:0072329	0.652246
carbohydrate catabolism	D-arabinose catabolic process	GO:0019571		1.18893
carbohydrate catabolism	L-fucose catabolic process	GO:0042355		1.10958
carbohydrate catabolism	fucose catabolic process	GO:0019317		1.10958
carbohydrate catabolism	hexose catabolic process	GO:0019320		0.597695
carbohydrate catabolism	galactitol catabolic process	GO:0019404				1.24748
carbohydrate catabolism	alditol catabolic process	GO:0019405				0.837588
carbohydrate catabolism	polyol catabolic process	GO:0046174				0.791691
carbohydrate catabolism	alcohol catabolic process	GO:0046164				0.539076
carbohydrate catabolism	organic hydroxy compound catabolic process	GO:1901616				0.531479
carbohydrate metabolism	D-galacturonate metabolic process	GO:0046396	1.2266
carbohydrate metabolism	galacturonate metabolic process	GO:0019586	1.17551
carbohydrate metabolism	rhamnose metabolic process	GO:0019299	1.39724	1.13767	1.0249
carbohydrate metabolism	glycolate metabolic process	GO:0009441	1.28466
carbohydrate metabolism	D-arabinose metabolic process	GO:0046372		1.18893
carbohydrate metabolism	fucose metabolic process	GO:0006004		1.0799
carbohydrate metabolism	L-fucose metabolic process	GO:0042354		1.04297
carbohydrate metabolism	alditol metabolic process	GO:0019400		0.711807		0.729165
carbohydrate metabolism	polyol metabolic process	GO:0019751		0.699838		0.679428
carbohydrate metabolism	glycerol metabolic process	GO:0006071		0.691965
carbohydrate metabolism	hexose metabolic process	GO:0019318		0.506505
carbohydrate metabolism	alditol phosphate metabolic process	GO:0052646			1.10415	1.07151
carbohydrate metabolism	galactitol metabolic process	GO:0019402				1.24748
carbohydrate metabolism	succinate metabolic process	GO:0006105				0.905256
carbohydrate metabolism	hexitol metabolic process	GO:0006059				0.905256
amino acid catabolism	arginine catabolic process to succinate	GO:0019545				1.15076
amino acid catabolism	arginine catabolic process to glutamate	GO:0019544				1.15076
amino acid metabolism	glutamate metabolic process	GO:0006536				0.920123
catabolic process	organic acid catabolic process	GO:0016054	0.440909			0.320146
catabolic process	organic substance catabolic process	GO:1901575	0.33646			0.214844
catabolic process	cellular catabolic process	GO:0044248	0.399674			0.274158
catabolic process	small molecule catabolic process	GO:0044282	0.396199			0.292256
catabolic process	catabolic process	GO:0009056	0.320146			0.225309
catabolic process	alkanesulfonate catabolic process	GO:0046306				1.12254
metabolic process	short-chain fatty acid metabolic process	GO:0046459	0.95376
metabolic process	macromolecule metabolic process	GO:0043170	-0.508638		-0.337242	-0.29243
metabolic process	sulfur compound metabolic process	GO:0006790	0.63749
metabolic process	propionate metabolic process, methylcitrate cycle	GO:0019679	1.65254
metabolic process	hydrogen sulfide metabolic process	GO:0070813	1.57334
metabolic process	propionate metabolic process	GO:0019541	1.07846
metabolic process	small molecule metabolic process	GO:0044281	0.247973
metabolic process	glycerol-3-phosphate metabolic process	GO:0006072			1.10415	1.07151
metabolic process	organic cyclic compound metabolic process	GO:1901360			-0.267606
metabolic process	organic hydroxy compound metabolic process	GO:1901615				0.41162
nucleic acid catabolism	pyrimidine nucleobase catabolic process	GO:0006208	1.41847
nucleic acid catabolism	nucleobase catabolic process	GO:0046113	1.19645
nucleic acid catabolism	pyrimidine-containing compound catabolic process	GO:0072529	1.2335
nucleic acid catabolism	uracil catabolic process	GO:0006212	1.49762
nucleobase metabolic process	pyrimidine nucleobase metabolic process	GO:0006206	1.00647
nucleobase metabolic process	nucleobase metabolic process	GO:0009112	0.790285
nucleobase metabolic process	pyrimidine-containing compound metabolic process	GO:0072527	0.736397
nucleobase metabolic process	uracil metabolic process	GO:0019860	1.45621
nitrogen metabolism	nitrogen compound metabolic process	GO:0006807			-0.236572
nitrogen metabolism	cellular nitrogen compound metabolic process	GO:0034641			-0.259637
nitrogen processes	nitrogen fixation	GO:0009399	1.65254
nitrogen processes	intracellular nitrogen homeostasis	GO:0141067	1.49762			0.946452
nitrogen processes	nitrogen utilization	GO:0019740	1.49762			0.946452
sulfur-related processes	sulfur amino acid biosynthetic process	GO:0000097	0.920123
sulfur-related processes	sulfur compound biosynthetic process	GO:0044272	0.710117
sulfur-related processes	hydrogen sulfide biosynthetic process	GO:0070814	1.57334
sulfur-related processes	cysteine biosynthetic process	GO:0019344	1.17551
sulfur-related processes	thiosulfate transport	GO:0015709	1.4764
sulfur-related processes	sulfate assimilation	GO:0000103	1.39724
sulfur-related processes	sulfate transport	GO:0008272	1.35141
sulfur-related processes	sulfur compound transport	GO:0072348	0.860338
sulfur-related processes	cellular response to sulfur starvation	GO:0010438	1.17551			1.1383
sulfur-related processes	cellular response to sulfate starvation	GO:0009970				1.24748
energy processes	aerobic respiration	GO:0009060	0.777427			0.791691
energy processes	aerobic electron transport chain	GO:0019646				0.946452
energy processes	oxidative phosphorylation	GO:0006119				0.859138
energy processes	generation of precursor metabolites and energy	GO:0006091				0.450249
energy processes	electron transport chain	GO:0022900				0.380211
energy processes	proton motive force-driven plasma membrane ATP synthesis	GO:0042777		0.984977
energy processes	proton motive force-driven ATP synthesis	GO:0015986		0.933487
energy processes	glyoxylate cycle	GO:0006097				0.946452
energy processes	cellular respiration	GO:0045333				0.572872
energy processes	energy derivation by oxidation of organic compounds	GO:0015980				0.5302
energy processes	tricarboxylic acid cycle	GO:0006099	1.07846		0.705864	0.849419
amyloid related processes	amyloid fibril formation	GO:1990000	1.65254
amyloid related processes	regulation of amyloid fibril formation	GO:1905906	1.65254
amyloid related processes	curli assembly	GO:0098775		1.18893
amyloid related processes	supramolecular fiber organization	GO:0097435	1.65254
amyloid related processes	regulation of supramolecular fiber organization	GO:1902903	1.65254
cellular response to stress	cellular response to stress	GO:0033554				0.243038
cellular response to stress	single-species biofilm formation	GO:0044010		0.382017
cellular response to stress	cellular response to starvation	GO:0009267				0.737987
cellular response to stress	response to starvation	GO:0042594				0.70757
cellular response to stress	response to stress	GO:0006950				0.255273
response to external stimulus	response to external stimulus	GO:0009605	0.525045			0.404834
response to external stimulus	cellular response to external stimulus	GO:0071496				0.531479
response to external stimulus	detection of biotic stimulus	GO:0009595	1.12969
response to external stimulus	detection of cell density	GO:0060245	1.12969
response to external stimulus	response to stimulus	GO:0050896				0.161368
response to external stimulus	positive regulation of response to extracellular stimulus	GO:0032106	1.65254
response to external stimulus	regulation of response to extracellular stimulus	GO:0032104	1.35141
response to external stimulus	response to extracellular stimulus	GO:0009991	0.70927			0.552668
response to external stimulus	cellular response to extracellular stimulus	GO:0031668				0.531479
response to external stimulus	positive regulation of response to external stimulus	GO:0032103	1.65254
response to nutrient levels	positive regulation of response to nutrient levels	GO:0032109	1.65254
response to nutrient levels	regulation of response to nutrient levels	GO:0032107	1.35141
response to nutrient levels	response to nutrient levels	GO:0031667	0.857935			0.681241
response to nutrient levels	cellular response to nutrient levels	GO:0031669	0.777427			0.740363
protein folding	chaperone cofactor-dependent protein refolding	GO:0051085				0.992111
protein folding	'de novo' post-translational protein folding	GO:0051084				0.992111
protein folding	'de novo' protein folding	GO:0006458				0.946452
transmembrane transport	carbohydrate transport	GO:0008643		0.399674
transmembrane transport	autoinducer AI-2 transmembrane transport	GO:1905887	1.43072
transmembrane transport	sulfate transmembrane transport	GO:1902358	1.28466
transmembrane transport	mannose transmembrane transport	GO:0015761		1.18893
transmembrane transport	polyol transmembrane transport	GO:0015791		0.861534		0.795185
transmembrane transport	heme transmembrane transport	GO:0035351		0.846337
transmembrane transport	carbohydrate transmembrane transport	GO:0034219		0.444045
transmembrane transport	transmembrane transport	GO:0055085		0.220108	0.232996
transmembrane transport	energy coupled proton transmembrane transport, against electrochemical gradient	GO:0015988				0.992111
transmembrane transport	L-glutamine import across plasma membrane	GO:1903803	1.65254
transmembrane transport	glutamine transport	GO:0006868	1.52763
transmembrane transport	amino acid import across plasma membrane	GO:0089718	0.904174
transmembrane transport	inorganic anion transport	GO:0015698	0.807535
transmembrane transport	organic substance transport	GO:0071702		0.206826
transmembrane transport	transport	GO:0006810		0.193125
transmembrane transport	electron transport coupled proton transport	GO:0015990				0.992111
transmembrane transport	protein secretion by the type VIII secretion system	GO:0098777		1.18893
cell-cell signaling	cell-cell signaling	GO:0007267	1.12969
cell-cell signaling	quorum sensing	GO:0009372	1.12969
cell-cell signaling	biological process involved in intraspecies interaction between organisms	GO:0051703		0.382017
