# Supplementary material for: L-Rhamnose Globally Changes the Transcriptome of Planktonic and Biofilm Escherichia coli Cells and Modulates Biofilm Growth
Source: Microorganisms. 2024 Sep 19;12(9):1911. doi: 10.3390/microorganisms12091911 (PMC11434101; doi:10.3390/microorganisms12091911)
Supplement: Supplementary file 1 [file microorganisms-12-01911-s001.zip › Supplemental for Zip_postrev/TableS5_CRPRegulon.xlsx]

## Sheet: Sheet1
	Minimal Media				Rich Media
	28 C		37 C		28 C		37 C
Gene	Biofilm	Planktonic	Biofilm	Planktonic	Biofilm	Planktonic	Biofilm	Planktonic
aceA			3.527	4.778		-2.297
aceB			2.816	4.021
aceE				-2.821
aceF				-2.299
aceK			3.618	3.653		-2.481
acs			3.434	4.924		-4.01		-6.645
actP			3.368	3.134		-3.946		-5.992
agp		3.537	3.004
aldA						-3.4		-3.902
aldB		5.159	3.026	2.458		-2.354		-3.544
ansB								2.499
araC								-3.023
aspA		4.727		2.587
azuC				-2.704		3.335
bglG								-3.596
bhsA		-4.524	-2.832	-2.524
bidA								2.859
cas3						2.032
cdd						3.269
citD						2.238
citF						3.076
csgD		2.264				-4.915		-2.596
csgE		3.293	2.076	2.365		-6.02		-2.895
csgF		3.605	2.252	2.148		-5.895		-2.836
csgG		3.187				-4.519
cspD			2.988
cstA			3.1	2.259	3.151	-2.415		-4.073
cycA			2.526					-2.076
cyoA				2.501		-2.103		-3.172
cyoB				3.066				-2.626
cyoC				2.907				-2.729
cyoD				2.569				-2.561
cyoE				2.8				-2.68
dadA			2.625					-2.232
dadX			2.409					-2.294
dcuA		4.321		2.019
dcuB						3.362		2.925
entF				2.522
fadD								-4.796
fadH		3.06		2.127		-3.814		-4.372
fadL						-3.338		-5.976
feaR						-3.391		-4.674
flhC								2.135
flhD								2.403
frlB								-2.484
fucA		6.724
fucI		6.12
fucK		5.074
fucO		5.564				2.21
fucP		7.275	2.044
fucR		2.462				-2.847		-2.119
fumB						3.167		2.841
fumC								-2.553
gabD								-2.179
gabP				2.589		-2.444		-2.794
gabT				2.423				-2.758
gadA						4.429		4.233
gadB						2.781		2.119
gadC						2.619
gadE				-2.095
galP						2.266		2.258
galS		2.423
gapA								2.189
gatA		5.147		5.207		2.348		4.72
gatB		5.195		5.322		2.059		5.78
gatC		5.323		5.627				5.322
gatD		5.434	2.112	4.982		2.771		5.632
gatY				3.305		2.518		3.43
gatZ				4.508		2.202		3.557
gcvH						-2.469
gcvP						-2.159
gcvT						-2.51		-2.101
gdhA				2.123
glaH				2.479		-2.18		-4.101
glcC						-2.01		-2.943
glgS			3.908
glnA	4.454							3.35
glnG	4.983
glnL	4.738
glpA			2.419	5.65
glpB		4.5	2.536	5.281
glpC		4.918	2.497	4.617
glpF		3.805		3.787		-3.114
glpK		4.089	2.116	3.944		-2.501
glpT		5.009		2.164
gltA			2.075
gltB				2.892				3.559
gltD		2.125		2.964				3.652
grcA			4.575			2.768		3.664
grpE				-3.027
guaB			-2.055
gutQ		2.809
hlyE		3.09				2.571
hyfC						2.643		2.007
ilvB			2.173
ilvN			2.497
lamB		3.414				-3.07
lgoR		3.674	2.327	3.737
lhgD								-2.888
lsrA		4.05			3.016	2.587
lsrB	2.442			2.796
lsrC	2.461	3.754				2.095
lsrD	2.473			2.123
lsrF	2.68			2.791
lsrG	2.809			2.791
lsrK						2.097
lsrR						2.429		2.337
malE		5.957				-4.128
malK		4.206				-3.462
malT								-2.212
manX		3.342				3.066		2.986
manY		3.29				2.956		2.697
manZ		2.91				2.609		2.42
melR			2.072	2.215
mglA				2.438		-2.763		-2.211
mglB						-3.164
mhpR								-2.53
modA						3.385		3.752
modB						2.307		2.363
modC								2.038
murP		2.032
murQ		2.596
nanA								-2.55
nanC						-2.219
nfuA		-2.934
nirB								2.515
nirD								2.06
nlpE				-2.731
nmpC			3.831	2.553
nrdA		3.66
ompA				-3.061
ompF		5.86				-4.198		-3.459
ompW		3.252						2.905
osmY				-2.553
patZ		3.499
pck		5.835	2.567	2.707
pdhR				-3.063
prpB	4.459		6.799			-2.552	-6.812	-5.719
prpC	4.649		6.785			-3.108	-6.654	-5.204
prpD	4.615		7.303	3.258		-3.381	-6.445	-4.167
prpE	4.51		6.168				-6.029	-2.226
prpR								-4.577
psuG								-2.177
psuK						-2.192		-2.911
purH								2.766
putP						-3.166		-3.715
puuD				-2.621		-2.123		-2.599
puuR						-2.28		-2.179
raiA		3.175
rbsA				2.106
rbsB		2.589
rbsD				2.095
rhaA	6.737	10.955	6.551	3.562		10.436		8.413
rhaB	5.428	11.592	6.168			10.167		9.072
rhaD	6.436	10.239				9.18		8.356
rhaR		7.26	3.168			6.123		5.524
rhaS	5.29	9.066	4.301			5.676		3.886
rhaT	4.57	7.728				9.169		7.404
rihA		2.598
rmf			2.284
rpoE		-2.348
rpoH				-2.52
rseA		-2.1
rseD		-2.079		-2.443
sbmC								-2.128
sdhA	-2.152			3.363		-2.407		-2.04
sdhB	-2.114			3.087		-2.216
sdhC						-2.86		-3.764
sdhD				2.547		-2.86		-2.855
sodA			2.373
srlA		5.305
srlD		3.617
srlE		4.088
sucA	-2.471			4.565
sucB	-2.138			4.441
sucC	-2			4.573
sucD		2.508		3.945
tdcA		7.03		5.345
tdcB				3.949
tnaA		6.96
tnaB		4.981
treB		4.263
treC		4.507
udp	-2.04
ugpA						-2.743		-3.694
ugpB			2.742			-2.944		-4.199
ugpC			2.724
ugpE			2.651			-2.167		-3.149
uhpT	-2.773					2.433
uidA						2.127
uidC		-3.253
uxaA	-3.714
uxaB	-2.084						3.448
uxaC	-3.717
xylF						-3.685		-3.069
xylG						-2.432
yaeP				-2.406
ycdZ	-2.371
ychH			3.512
yeiW		2.142
ygeW						4.142
yhgH				-2.182
yjcH			3.32	3.57		-3.842		-6.388
yjhI				3.101				2.029
ykgR								4.075
ytfK				-3.94
